# Supplementary material for: Research on the impact of regional integration policy on carbon emissions——Taking the Yangtze River Economic Belt as an example
Source: PLoS One. 2024 May 24;19(5):e0301968. doi: 10.1371/journal.pone.0301968 (PMC11125487; doi:10.1371/journal.pone.0301968)
Supplement: S1 Data — (XLSX) [file pone.0301968.s001.xlsx]

## Sheet: Sheet1
Province	Year	Raw Coal	Coke	Gasoline	Kerosene	Diesel	Fuel Oil	Natural Gas	Crude Oil	CO	CS	ML	DID	PGDP	POP	INVEST	PATENT	DIGITAL	BC	FDI	ER	INTER	HUMAN	URBAN	OUT	AIS1	AIS2	THEIL	EC	TC	ED	Province Gdp	Capital Input	Labor Input	Energy Input
Anhui	2009	12666.4	856.28	140.4	13.23	329.14	14.26	9.77	454.13	239.96	1524.29	0.981754	0	72363	3030	52733300	19155		2716.09	4.57269	0.0434222	18.9911	1.57175	88.6001	120.507	2.59286	2.73633	2.68673	1	0.981754	2.36146	15742.4	527332992	1064.42	9759.35
Anhui	2010	13375.7	910.17	157.4	8.41	365.75	11.73	12.48	477.57	260.912	1456.36	1.00628	0	79396	3630	53176700	28688		3150.46	4.20217	0.0525283	18.436	1.54126	89.3041	139.411	2.57223	-1.61687	1.73507	1	1.00628	2.01085	16257.2	527963680	1090.76	10243.3
Anhui	2011	14538	948.12	176.16	9.09	416.69	11.31	20.14	484.13	266.635	1332.53	1.02415	0	85897	3702	50670900	32511	-0.121185	3567.01	4.06739	0.0317854	19.5649	1.51613	89.3001	141.233	2.57908	-0.130863	1.73148	1	1.02415	2.33177	16766	523137760	1104.33	10489.1
Anhui	2012	14704	996.44	250.64	10.77	578.31	11.08	24.9	421.38	260.983	1224.95	0.978546	0	89613	3754	52543800	40922	0.131794	3839.68	4.49907	0.054406	19.6381	1.49646	89.3001	129.354	2.60419	-1.0451	2.52501	1	0.978546	1.83001	16606.4	520737984	1115.5	10573
Anhui	2013	15665.1	1049.41	319.33	9.46	626.32	9.8	27.81	551.67	271.842	1171.53	0.901541	0	95746	3809	56477900	40503	0.502557	4235.77	4.4786	0.0224429	19.5164	1.48162	89.6001	117.775	2.63154	-0.846468	2.12375	1	0.901541	2.62007	16762	522066976	1368.91	10890.4
Anhui	2014	15787	1064.73	352.68	10.56	663.02	10.25	34.46	749.22	246.139	974.042	1.02248	0	102827	3826	60164000	42318	0.649603	4654.18	4.41595	0.070384	19.4835	1.47831	89.3	113.376	2.64791	-0.208365	1.90527	1	1.02248	2.4672	17044	526362112	1365.63	10639.9
Anhui	2015	15671.3	1164.77	456.6	13.94	611.8	13.44	34.83	690.59	253.591	943.175	0.968939	0	109186	3809	63527000	50732	0.733533	4932.2	4.27605	0.0787467	23.0281	1.4939	88.5301	104.067	2.67792	0.161819	2.30894	1	0.968939	2.28568	16948.4	535051232	1361.51	10930.5
Anhui	2016	15728.7	1164.64	509.87	15.98	622.69	21.21	39.18	539.21	253.589	848.493	1.02024	1	121369	3816	67558800	54187	0.630873	5534.18	4.11468	0.173817	23.1503	1.50507	89	96.4037	2.70559	0.769039	2.77962	1	1.02024	2.02323	17623.5	546930240	1365.24	11241.7
Anhui	2017	16084.6	1048.94	574.66	15.53	631.56	22.81	44.37	751.59	258.449	784.962	1.01456	1	133489	3814	72466000	60623	0.961144	6109.43	3.48776	0.13614	22.9237	1.52555	89.1002	97.6518	2.70395	-0.58686	2.30572	1	1.01456	1.99469	18144.8	557991040	1372.65	11381.9
Anhui	2018	16673.1	1104.44	626.42	15.48	653.4	22.14	53.01	728.34	243.638	676.55	1.02008	1	145767	3822.7	76234232	76912	1.89606	6717.09	3.17899	0.0224445	23.1911	1.54949	89.1301	94.7595	2.70648	-0.122676	2.22457	1	1.02008	2.04643	18582.3	567725248	1375.66	11453.7
Anhui	2019	16699.7	1161.43	655.95	16.59	689.1	21.49	59.64	658.92	251.262	661.433	0.979061	1	153299	3829.57	8.01222e+07	84375	2.74373	7105.42	3.4591	0.0788094	21.5315	1.57719	89.2201	89.6926	2.72602	0.684067	2.1385	1	0.979061	2.24088	18492.2	578821824	1376.2	11696.5
Beijing	2009	2664.7	211.97	363.61	341.93	240.18	42.4	69.4	1162.93	225.953	3436.86	0.938149	0	14427	3561	41175000	1814		238.736	0.945621	0.144318	29.6961	0.495734	34	8.36169	2.28438	0.487069	49.9324	0.975891	0.961325	0.656744	6574.4	411750016	2684.8	8032.06
Beijing	2010	2634.62	220.45	371.53	392.63	237.42	66.69	74.79	1116.29	238.775	3086.83	0.985642	0	16866	3795	55287100	2678		280.788	1.16308	0.137385	29.5492	0.555894	34.7001	11.7533	2.29566	0.729299	51.5792	0.98145	1.00427	0.648403	6888.07	426034656	2794	8674.17
Beijing	2011	2366	33.28	389.79	419.88	241.12	74.64	73.56	1105.08	246.416	2587.56	1.0161	0	20653	3811	61910000	3223	-1.38182	349.347	1.17844	0.144208	30.7631	0.640476	36.5699	10.8711	2.30647	0.854258	46.8131	0.982844	1.03384	0.651497	7458.27	442744224	2844	9540.28
Beijing	2012	2270	32.27	415.9	443.33	215.82	78.16	92.07	1075.77	255.906	2306	0.970076	0	23992	4029	78311000	4757	-1.23435	411.442	1.24516	0.177753	32.1937	0.701144	38.4701	11.9532	2.30261	0.945241	42.6903	0.978696	0.991193	1.33781	7760.02	472119328	2835	10433.7
Beijing	2013	2019.23	0.79	423.61	477.06	193.9	8.3	98.81	870.92	252.095	1965.58	0.987485	0	27665	2415	99683000	5634	-0.969933	479.839	1.21445	0.186293	31.9404	0.773325	39.9901	12.2186	2.31718	1.20826	39.615	0.992618	0.994828	1.54673	7993.25	517340192	2835	10072.1
Beijing	2014	1736.54	0.64	440.62	507.58	196.46	5.63	113.7	1034.62	226.16	1610.63	0.947343	0	30217	2853	114985000	6861	-0.849717	528.697	1.18379	0.17377	31.6057	0.814958	41.21	12.9523	2.33116	-0.199414	37.1057	0.967598	0.979066	1.30883	8095.49	571136128	2859	10454.8
Beijing	2015	1165.18	0.44	462.75	544.38	182.35	4.91	146.88	991.54	201.864	1349.36	0.932295	0	32117	2943	135006200	9516	-0.720841	565.846	1.24568	0.144303	31.5029	0.827579	42.9301	10.1966	2.35493	2.57818	35.7072	0.94621	0.985293	1.37321	7934.6	638885440	2823	10424.7
Beijing	2016	847.62	0.21	470.37	594.27	172.69	4.64	162.31	821	199.753	1220.31	0.940538	1	35051	2995	161194000	10188	-0.686043	622.945	0.351816	0.0776922	30.6608	0.858029	44.6399	8.07609	2.37697	0.547869	34.1351	0.954362	0.985515	1.4046	7987.05	723834752	2855	10726
Beijing	2017	490.46	0.18	489.85	644	175.11	2.81	164.56	892.54	208.942	1130.27	0.970737	1	39458	3000	184749000	12344	-0.264588	707.975	0.351725	0.0322499	30.9043	0.881739	46.29	8.56525	2.40525	0.75498	31.112	0.967245	1.00361	1.53518	8237.45	814112512	2831	11163.6
Beijing	2018	276.19	0.01	493.6	691.03	178.78	1.54	187.88	911.78	237.605	1137.92	0.981564	1	44446	3021.44	2.10758e+08	17870	0.47023	803.531	0.334663	0.0472522	29.0941	0.935573	47.4399	9.46247	2.41263	0.807836	28.535	0.955793	1.02696	2.40022	8544.08	909701632	2822	11590
Beijing	2019	182.8	0	500.9	697.8	161.87	0.48	189.4	936.99	246.739	1062.44	0.975785	1	49323	3132.55	2.2825e+08	19579	1.27866	898.513	0.214764	0.0513832	29.1516	0.998727	48.6699	10.0082	2.39132	0.869165	25.213	0.981564	0.994113	2.47638	8790.81	1006268544	2812	12157.6
Chongqing	2009	5781.72	334.1	90.54	34.06	273.55	7.59	49.47	0.01	540.1	7602.55	0.916932	0	28982	951	71438000	940		328.838	3.05789	0.250919	27.1225	0.726542	53.4	6.51356	2.32638	8.56529	32.4358	0.950271	0.964917	2.12515	7104.2	714380032	1142.5	13401.1
Chongqing	2010	6396.9	299.47	102.63	41.78	338.51	8.61	56.42	0	595.94	7267.65	0.882749	0	33262	981	88386700	1538		384.036	2.93797	0.161465	27.7259	0.799295	55.5	7.20691	2.3151	-0.191981	36.0706	0.875908	1.00781	2.11764	7186.59	729697664	1398	14573.6
Chongqing	2011	7189	377.79	144.97	52.78	397.7	9.37	61.8	0	746.897	7896.91	0.954123	0	38276	764	103652000	1779	-0.738719	444.018	2.75971	0.327935	31.6048	0.85587	57.0401	8.14744	2.29548	-0.0572883	29.9431	0.926195	1.03015	2.22884	7296.93	752203840	1388	16140
Chongqing	2012	6750	503.77	144.63	54.28	409.91	9.89	70.98	0	776.961	7420.76	0.943806	0	42441	1032	131120100	2463	-0.550491	493.225	2.51813	0.181197	32.7217	0.900568	58.42	6.78812	2.28749	0.129651	26.377	0.952428	0.990947	1.39643	7296.91	795233472	1379	16912.9
Chongqing	2013	5794.47	208.82	161.7	58.99	455.95	11.98	72.19	0	757.193	6646.48	0.947348	0	46320	1059	153757300	3043	-0.401132	537.37	2.63255	0.550144	32.3595	0.936864	59.82	6.52056	2.29463	0.356947	23.9461	0.951772	0.995352	1.20719	7304.22	854598016	1370	17544.2
Chongqing	2014	6095.78	320.43	181.64	61.99	425.53	14.75	82.15	0	775.904	6381.73	0.941116	0	49585	1291	175918000	3366	-0.439655	574.232	2.10777	0.637791	31.9125	0.958759	60.9702	7.35442	2.3099	0.824514	22.7185	0.95702	0.983382	1.30571	7231.18	928102720	1360	18167.5
Chongqing	2015	6047.19	269.91	199.98	66.63	491.21	13.9	88.37	0	774.855	5983.9	0.96349	0	52972	1629	137022200	4554	-0.525825	610.847	1.61917	0.338972	32.8439	0.980738	62.0902	6.12362	2.34125	0.975816	22.2604	0.981194	0.981957	1.46524	7150.9	962606720	1351	18783.7
Chongqing	2016	5674.37	384.31	219.05	80.97	514.22	13.91	89.32	0	782.065	5671.53	0.976075	0	56560	1822	150800100	4852	-0.537445	649.984	1.91077	0.29457	32.7262	1.0119	63.3998	5.60713	2.35595	-0.463961	22.0585	0.990415	0.985522	1.67967	7116.77	1006896640	1326	19309.7
Chongqing	2017	5646.68	362.28	232.65	83.44	542.31	14.25	95.24	0	821.415	5513.56	1.02372	0	61196	1824	138279000	5301	-0.0889324	701.934	1.42735	0.282728	30.4061	1.03658	64.6001	6.28746	2.38422	-0.0969722	22.3079	1.01997	1.00368	1.96764	7393.3	1031462592	1317	19763.4
Chongqing	2018	5129.52	266.86	358.96	94.93	411.42	16.18	99.5	0	936.981	5805.04	1.00048	0	66491	1846.5	100528833	8394	0.683921	758.554	1.295	0.211469	29.9332	1.06854	65.5099	6.43269	2.39056	-0.103089	21.8284	0.97878	1.02217	1.80486	7614.06	1017504256	1304	23068.5
Chongqing	2019	5022.94	306.43	400.08	102.14	407.02	18.42	103.51	0	1040.48	6044.91	1.00207	0	71170	1820.27	1.0636e+08	9679	1.25982	807.742	0.826035	0.1478	29.6349	1.09689	66.46	6.38828	2.39058	-0.0652926	21.9907	1.02355	0.979011	1.67819	7718.28	1008297728	1272	25345.6
Fujian	2009	7109.25	653.08	263.64	50.96	413.09	165.83	8.49	706.01	123.059	953.879	0.961401	0	71059	1224	48584000	19298		1810.19	3.24103	0.0266813	17.9784	2.48065	85	113.701	2.76978	93.0249	3.72751	1	0.961401	2.84531	12900.9	485840000	998.3	6008.6
Fujian	2010	7026.24	684.54	333.2	56.5	510.57	182.75	29.1	1141.74	123.884	827.882	1.00571	0	78307	1383	54935000	27788		2193.04	2.87879	0.012924	18.159	2.38544	85.9595	136.495	2.76753	-0.418217	3.66642	1	1.00571	2.545	13554.3	492794496	1031.6	6359.5
Fujian	2011	8714	728.65	374.01	64.39	531.36	189.66	37.89	963	114.784	667.782	1.03424	0	86246	1428	59106000	35508	0.97884	2580.97	2.65076	0.0063679	18.8799	2.34931	86.2001	146.378	2.77705	0.560579	3.34879	1	1.03424	2.46058	14402.9	500040992	1069.7	6397.3
Fujian	2012	8485	650	397.62	74.36	516.39	186.3	37.49	1104.55	113.245	595.255	0.995129	0	92758	1464	64628000	44812	1.40973	2913.78	2.66825	0.017262	19.3712	2.32387	86.2902	135.412	2.78172	0.771253	3.02001	1	0.995129	2.82473	14801.6	510923104	1107.3	6564.1
Fujian	2013	8078.64	655.38	409.56	85.41	521.6	182.94	49.39	1007.11	99.8883	472.629	1.0049	0	100569	1498	70322000	56996	1.60092	3288.61	2.49789	0.0202359	19.748	2.31435	86.3901	125.711	2.78765	1.23558	2.78651	1	1.0049	3.26606	15267.5	526019200	1141	6723.9
Fujian	2014	8198.3	674.69	440.45	97.33	515.59	189.36	50.26	2044.45	101.191	441.382	0.982739	0	106732	1525	75623000	67308	2.15959	3615.88	2.42241	0.0330171	19.736	2.29986	86.4998	111.334	2.79276	2.09246	2.61679	1	0.982739	3.38047	15420.5	544515200	1156.7	6831.2
Fujian	2015	7659.94	625.6	465.09	111.81	445.3	174.86	45.38	2164.85	91.0426	367.417	0.993307	0	113692	1541	79909000	81081	2.32106	3914.22	3.26672	0.0403396	23.1554	2.31124	86.7098	80.2936	2.8103	0.721959	2.60559	1	0.993307	3.61695	15591.1	566953920	1186.1	6802.8
Fujian	2016	6826.5	608.65	494.76	124.22	429.53	178.23	48.55	2089.38	81.6053	301.781	0.991734	0	123391	1145	84617000	85312	1.98988	4274.9	3.20029	0.0365259	23.6926	2.33166	86.7599	69.3551	2.81787	0.413159	2.65198	1	0.991734	4.22344	15916.2	591910272	1220.1	6961.7
Fujian	2017	7542.95	660.1	531.87	140.86	433.74	147.02	50.16	2083.69	79.1142	264.746	1.00507	0	136172	1144	89481000	92102	2.27664	4710.2	5.49694	0.0524266	22.8375	2.34868	86.9298	73.2089	2.82287	0.456121	2.67459	1	1.00507	4.94472	16469	615288576	1246.8	7132.8
Fujian	2018	8558.85	781.86	547.86	165.3	438.9	176.13	51.92	2144.17	77.7252	234.777	1.02775	0	150962	1135.53	80622381	106197	3.3424	5193.83	3.46019	0.00585525	22.5682	2.37637	87.0899	82.4502	2.82727	0.884798	2.58462	1	1.02775	5.33189	17099.6	625850560	1237.8	7269.8
Fujian	2019	8718.32	871.35	562.43	171.78	453.58	180.18	52.77	2559.36	76.6052	216.123	1	0	161776	1136.5	7.86874e+07	111520	4.20066	5557.08	2.7662	0.00206171	20.9004	2.40822	87.3498	81.0528	2.83365	0.809773	2.46403	1	1	4.25475	17255.2	632329728	1273	7360.3
Gansu	2009	4478.5	540.33	50.14	5.45	185.62	13.39	12.43	1440.79	221.73	4079.82	0.982633	0	19858	1396	72595000	2650		208.384	1.43258	0.145828	27.2174	1.41118	53.3201	14.759	2.29486	-0.408202	18.7215	1.01948	0.963853	2.0741	5434.8	725950016	1297.3	7553.4
Gansu	2010	5389.57	541.6	56.57	4.98	210.64	14.63	14.21	1400.18	246.713	3848.57	0.966908	0	23370	1449	76956200	3591		249.18	1.35213	0.0988464	27.88	1.47419	53.35	17.7885	2.32258	6.59783	21.0452	0.961928	1.00518	2.10935	5806.61	731382016	1563.98	8172.8
Gansu	2011	6303	601.28	58.77	3.72	222.68	9.42	15.85	1635.77	283.413	3664.23	1.06239	0	28270	2371	74417000	4195	-0.968696	301.083	1.23692	0.0848449	28.4661	1.55817	53.4	18.422	2.33508	13.6201	20.8278	1.02621	1.03526	1.95277	6340.25	729961472	1524.99	8886.9
Gansu	2012	6558	654.07	65.8	5.23	258.03	9.25	20.28	1544.21	279.366	3219.24	1.01711	0	32005	2878	95115000	5055	-0.837293	337.487	1.19925	0.0659932	28.4766	1.63936	54.54	17.8675	2.34243	-3.36223	21.5878	1.02447	0.992809	1.26959	6532.21	747495424	1489.99	9028.3
Gansu	2013	6541.07	666.72	122.89	5.1	375.35	4.29	23.23	1575.63	267.407	2836.34	1.00923	0	35139	3135	99793000	5410	-0.698453	364.607	1.19523	0.0994183	29.1137	1.70315	55.7399	16.9689	2.35587	0.190511	22.0849	1.01193	0.997337	1.14806	6540.73	767682560	1457	8645.4
Gansu	2014	6715.87	692.97	128.98	5.62	374.8	7.05	25.2	1467.85	265.358	2662.5	0.988103	0	37539	3171	113396000	5967	-0.526546	383.42	1.23234	0.164257	29.2304	1.7536	56.81	16.2597	2.36337	3.74705	22.9394	1.00365	0.984514	1.27205	6504.6	798246272	1427.01	8559.8
Gansu	2015	6557.06	614.92	158.2	5.86	335.6	4.97	26.04	1446.5	248.029	2475.83	1.00942	0	38128	3193	127052900	7878	-0.531569	380.646	1.32269	0.120985	32.1132	1.80367	57.6399	11.7365	2.36325	-1.17719	23.1551	1.01757	0.991994	1.33633	6162.31	841329728	1399	7020.1
Gansu	2016	6377.52	548.64	199.3	8.06	307.01	3.33	26.4	1367.29	242.516	2325.85	0.97462	0	40259	2231	139232000	8607	-0.490902	391.988	1.44892	0.0943723	34.3923	1.85314	58.7499	11.755	2.40907	0.327407	25.2048	0.985291	0.98917	1.34148	6022.44	893453888	1367.99	6885.7
Gansu	2017	6360.81	505.34	209.28	8.02	299.46	2.87	28.91	1460.11	241.816	2214.03	0.992399	0	42890	2284	131309000	9730	-0.160269	404.507	0.304363	0.0830451	34.1121	1.89549	59.7098	11.463	2.43362	0.729125	25.9034	0.986834	1.00564	0.894191	5996.52	927374400	1339	6881.4
Gansu	2018	6819.03	476.83	202.48	9.8	289.55	3.84	31.17	1453.98	227.475	2021.32	0.978387	0	44925	1830.89	133409944	12361	0.400559	408.656	0.292567	0.0251454	33.6739	1.96055	60.8498	12.1597	2.43371	0.714953	25.0958	0.952086	1.02762	0.731853	5918.28	954583488	1314.01	7000.4
Gansu	2019	6810.16	525.68	208.78	10.49	281.82	3.47	32.93	1479.96	234.75	2001.82	1.00989	0	47554	1885.01	1.11664e+08	13932	0.862823	420.34	0.338483	0.0577914	33.5421	2.01552	61.6299	11.1207	2.42785	0.768342	23.6751	1.02012	0.98997	0.451944	5987.42	957768448	1286	7132.2
Guangdong	2009	13647.3	466.43	957.2	192.12	1567.91	894.99	112.86	3709.44	310.523	2188.23	0.919139	0	17387	2737	120207000	8157		939.455	1.72804	0.0677847	25.3035	0.725351	38.6999	11.6342	2.22667	17.9311	22.5699	0.955692	0.961752	0.874891	14190.6	1202070016	4756.62	16322
Guangdong	2010	15983.6	485.97	1086.12	202.38	1668.56	646.93	61.56	4455.31	311.382	1807.76	0.999996	0	21230	2743	125525800	14928		1132.68	2.36795	0.0415834	24.7201	0.799511	40.18	12.849	2.2422	-0.504316	23.0649	0.995225	1.00479	0.887651	14965.1	1209159424	4677	17892
Guangdong	2011	18439	552.13	1207.59	216.93	1500.55	505.28	114.46	4403.37	318.205	1511.6	1.00418	0	26136	2782	142222000	15803	-1.11541	1396.33	2.90906	0.0791114	22.2077	0.847594	41.8499	14.6426	2.25307	-0.15313	21.9217	0.970978	1.0342	0.895724	15903.7	1225000448	4650	19696
Guangdong	2012	17634	545.5	1259.5	243.57	1542.53	434.91	116.48	4511.51	333.21	1392.88	0.970299	0	29627	2866	170400000	24125	-0.894516	1598.2	2.58623	0.046236	22.7861	0.883117	43.35	15.6065	2.2678	0.0745471	20.9119	0.978316	0.991805	0.957929	16180	1263846400	4635	20575
Guangdong	2013	17106.8	585.02	1070.6	260.31	1538.57	435.06	124.05	4729.48	342.045	1289.86	0.990775	0	32750	2900	203261000	29296	-0.591583	1784.8	2.4019	0.0710429	23.4592	0.906894	44.96	15.0812	2.28601	0.195396	21.1866	0.995107	0.995647	0.999885	16305	1328426624	4634	19212
Guangdong	2014	17013.7	558.05	1118.9	268.83	1575.28	418.8	133.83	4765.76	351.914	1218.06	0.952766	0	35563	3068	233186000	29742	-0.451609	1958.3	2.18733	0.0804574	23.5248	0.920383	46.51	14.9264	2.30318	0.765721	19.7688	0.971818	0.980395	0.916831	16372.6	1413032064	4638	19878.7
Guangdong	2015	16587.3	543.02	1229.09	275.02	1587.87	403.47	145.16	4899.6	327.213	1078.42	0.964603	0	37150	1902	255259000	40525	-0.0105214	2074.19	2.05193	0.0389753	24.71	0.956076	48.27	10.5076	2.3239	1.65355	18.429	0.976878	0.987434	0.881657	15935.8	1514673792	4652	18306
Guangdong	2016	16135.3	782.54	1502.44	292.17	1676.09	456.88	167.79	5044.45	313.087	944.782	0.966755	1	40297	2901	288119500	42163	0.240319	2281.62	1.59889	0.0350194	24.1679	0.995031	50	9.88297	2.35871	-0.0917741	16.9655	0.980421	0.986061	1.25653	16145.2	1637642368	4657	18755.8
Guangdong	2017	17172.1	940.96	1529.91	299.89	1668.45	348.52	182.38	5209.32	297.687	785.349	1.01532	1	45835	2962	320973000	44980	0.636748	2620.45	1.44304	0.0334873	22.9382	1.04367	51.7799	12.1313	2.39074	0.0888266	16.1914	1.01161	1.00367	0.85657	17083.7	1758135808	4667	19229
Guangdong	2018	17067.5	933.17	1555.09	306.49	1672.51	333.77	190.64	5920.91	263.532	614.263	1.0051	1	51658	3068.43	353711695	64818	1.57797	2970.95	1.38261	0.0380162	22.6271	1.09746	53.4999	13.8698	2.41933	0.128063	16.3047	0.979643	1.02599	0.816256	17903.6	1877087744	4690	19916.2
Guangdong	2019	16833.9	985.06	1561.02	313.11	1672.22	346.25	206.18	5632.08	282.987	610.363	0.96289	1	55619	3045.19	3.8979e+08	63574	2.14807	3225.5	0.457053	0.0265855	22.3195	1.13064	55.36	14.6411	2.4219	0.113782	15.3718	0.969812	0.992862	0.861005	18015.1	2009098624	4714	20790.6
Guangxi	2009	5199.11	627.88	216.28	0.09	413.61	7.38	1.21	163.03	147.354	2580.81	0.911155	0	47497	2716	50063200	5877		653.028	10.7914	0.315353	19.691	2.08116	78.0102	76.3681	2.46616	-0.968742	6.2709	0.943997	0.96521	1.44122	5709.6	500632000	1036.53	5874
Guangxi	2010	6206.82	682.07	247.68	2.73	442.37	34.64	1.7	396.02	179.677	2630.4	0.98804	0	54053	2752	62522200	8648		819.927	10.7514	0.24109	20.1564	2.10577	79.5504	81.3633	2.48419	-0.740457	5.41101	0.980429	1.00776	1.29416	5970.98	513526976	1096.78	6818
Guangxi	2011	7033	740.25	259.48	0.28	476.91	50.45	2.53	1064.06	196.996	2428.3	0.987267	0	61458	2636	75106700	11489	-0.820353	1000.29	10.3946	0.188411	22.1427	2.18867	80.4303	82.3034	2.50222	-0.0810199	5.26127	0.956546	1.03212	1.21823	6253.39	533504480	1161.01	7598
Guangxi	2012	7264	805.1	285.41	0.08	519.46	49.72	3.18	1473	197.179	2180.45	0.972141	0	66517	2782	88713100	17003	-0.717254	1141.26	10.4822	0.138846	23.7002	2.25399	81.5501	80.7189	2.51014	0.34251	4.71822	0.979455	0.992533	0.705121	6262.94	564155200	1214.46	7325.56
Guangxi	2013	7344.11	974.5	224.21	23.83	430.89	44.83	4.55	1296.13	202.297	2034.07	0.941085	0	71345	2843	101212100	21900	-0.816738	1279.19	10.4797	0.14918	25.6321	2.2922	82.2901	80.0206	2.52577	0.371767	4.03278	0.943565	0.997371	0.62281	6256.06	603886144	1268.21	7881.83
Guangxi	2014	6796.51	1018.65	244.3	90.32	506.17	31.22	8.25	1390.47	193.509	1818.59	0.959049	0	74960	3328	105182000	23401	-0.773531	1385.89	10.8917	0.207623	27.1103	2.30371	82.55	77.2922	2.53639	0.353154	4.11078	0.972573	0.986095	0.64636	6226.39	643000128	1307.61	8145.06
Guangxi	2015	6046.71	1000.12	290.89	56.36	573.34	24.1	8.37	1428.77	185.967	1709.33	0.929069	0	75868	3492	118319900	33110	-0.671241	1412.91	12.0992	0.220665	29.7105	2.32175	82.8798	65.4257	2.5575	-3.09742	3.92525	0.941716	0.98657	0.641825	5955.27	690606272	1330.98	8319.38
Guangxi	2016	6517.77	1120.96	379.03	62.51	538.43	10.54	12.89	1340.43	174.082	1516.76	0.991168	0	79647	3639	127793900	36231	-0.600629	1488.23	5.84552	0.0902636	32.2329	2.33749	83.2703	59.411	2.59008	0.134205	3.69229	1.00183	0.989354	0.699487	5926.83	743145408	1338.69	8078.28
Guangxi	2017	6613.32	1204.12	392.29	50.95	562.26	10.45	14.03	1563.03	170.915	1372.74	1.06311	0	87280	3276	112747000	38197	-0.29296	1595.49	5.75249	0.0628925	26.3645	2.42411	83.5702	61.2346	2.60628	0.38998	3.70857	1.05533	1.00737	0.894327	6218.08	772354880	1329.48	7831.72
Guangxi	2018	7339.78	1023.08	334.15	52.2	486.67	16.28	22.68	1599.33	173.756	1300.29	1.03606	0	95689	5016.3	106433168	50309	0.455002	1692.61	2.40227	0.0542169	23.2222	2.53507	83.9501	60.6912	2.61192	0.54321	3.53799	1.00388	1.03206	1.20813	6454.25	789033216	1331.52	7973.29
Guangxi	2019	8021.91	1079.35	256.68	46.36	487.19	17.99	27.86	1637.82	174.014	1238.05	0.99731	0	101557	4939.2	1.21227e+08	53277	1.12867	1775.65	2.3223	0.089605	25.2977	2.59856	84.3097	52.3423	2.62164	0.705447	3.46624	1.00885	0.988562	1.30117	6477.82	814985792	1332.96	8240.7
Guizhou	2009	10912.5	367.79	129.99	2.95	234.69	13.47	4.18	0	107.614	8495.64	0.954824	0	20382	902	11191392	319		20.0897	0.376792	0.343189	34.1328	0.740563	46.1004	6.48467	2.34152	8.21147	24.7311	0.989896	0.96457	1.4717	1266.7	111913920	328.5	3307.2
Guizhou	2010	10908.1	380.44	143.36	8.94	264.66	14.43	4.14	0	127.097	8086.62	1.03611	0	24984	1093	14647000	368		25.4829	0.348446	0.260202	35.4731	0.808898	47.9003	8.44191	2.34071	0.689675	42.7363	1.02802	1.00787	1.25232	1397.07	115225456	342	3679.8
Guizhou	2011	12085	402.88	145.23	10.84	304.97	16.04	4.76	0	169.603	8779.53	1.01662	0	30161	1147	16541517	521	-1.12495	32.0265	0.675335	0.200514	36.5416	0.87963	50.2006	7.64219	2.34269	0.684479	41.4268	0.987593	1.02939	1.47148	1531.81	118929632	347	4719.9
Guizhou	2012	13328	382.26	158.3	13.27	336.03	4.68	5.26	0	182.125	8546.46	0.955559	0	32609	1251	21095182	687	-0.952117	35.5502	0.646357	0.324541	40.5612	0.942337	51.1502	6.56639	2.35687	0.532652	37.1959	0.965352	0.989856	1.70225	1529.2	126061104	344	4895.2
Guizhou	2013	13650.7	423.46	195.4	21.8	378.7	0.51	8.42	0	194.027	8335.55	0.933998	0	35135	1253	26811429	1083	-0.828206	39.0356	0.394149	0.710944	39.6305	1.01201	52.8393	8.56114	2.36379	0.44463	31.5332	0.940709	0.992866	1.98048	1521.26	137581424	345	5186.8
Guizhou	2014	13117.6	375.31	217.38	30.1	380.34	0.12	10.62	0	198.047	8005.47	0.929201	0	36815	1295	32009849	1291	-0.660497	41.736	0.229532	1.10339	40.4402	1.05605	54.8201	13.4959	2.37459	0.182728	25.8696	0.948297	0.979863	2.77391	1497.05	152357568	344	5319.4
Guizhou	2015	12833.5	310.42	293.99	31.5	453.96	0.42	13.32	0.02	204.565	7930.72	0.915417	0	37876	1336	35329300	1709	-0.71565	43.6628	0.45007	0.404428	44.1378	1.09064	56.9795	9.02907	2.38342	0.52683	22.0605	0.934591	0.979484	2.65988	1445.27	169412368	343	5438
Guizhou	2016	13642.8	253.42	343.65	38.64	490.8	0.52	17.11	0.02	202.736	7289	0.955506	0	40339	1343	38354633	2507	-0.61233	47.6709	0.605697	0.870429	45.1046	1.0964	58.7396	7.76731	2.40257	0.588468	20.6178	0.971146	0.983896	2.92562	1451.07	187691376	343	5591
Guizhou	2017	13409.8	214.9	380.41	48.57	480.92	0.32	17.73	0	251.105	7846.28	1.00586	0	45718	1388	38133800	4002	-0.156215	55.9025	0.656973	0.267322	42.8954	1.11348	60.9504	10.6321	2.40406	0.878286	18.6853	1.0029	1.00296	3.1385	1556.02	202103312	344	6461
Guizhou	2018	12008	209.54	437.87	56.68	571.07	0.4	30.82	0	278.834	7943.53	0.992525	0	49614	1370.54	3.11934e+07	5233	0.686216	61.4871	0.404242	0.225308	40.4268	1.14085	62.1493	7.11955	2.41687	1.18122	16.369	0.979654	1.01314	3.50995	1598.04	208329840	345	7100
Guizhou	2019	12204.2	223.81	465.68	59.12	583.44	0.16	36.76	0	301.929	8054.69	0.984836	0	52537	3059.27	2.7731e+07	5242	1.25096	65.8882	0.46235	0.166294	38.37	1.17713	63.6304	6.42209	2.42723	1.51564	15.4375	1.00214	0.982728	2.07795	1602.36	210662736	343	7648
Hainan	2009	536.89	17.76	47.62	90.03	106.24	26.82	24.94	835.68	294.268	2708.47	0.962017	0	17715	2114	88724000	5021		1768.53	2.4421	0.0996641	19.7145	0.716523	42.1	9.85711	2.29277	0.62143	19.3528	1.00119	0.960873	0.58062	10864.7	887240000	3988	8895.9
Hainan	2010	647.2	0.05	52.63	87.43	139.98	30.49	29.72	859.17	311.459	2350.67	1.0151	0	21923	2469	111043500	9950		2146.06	2.56195	0.04445	19.5294	0.809844	43.0101	12.4016	2.27567	0.624084	21.43	1.01258	1.00249	0.536272	11592.1	907469312	4050	9414
Hainan	2011	815	0.02	60.5	90.15	146.18	35.29	48.86	915.19	337.129	2070.19	1.01924	0	27303	2265	124557000	18154	-1.35762	2673.58	2.62909	0.0569812	20.2825	0.868386	44.8001	12.4176	2.26772	0.526942	23.0743	0.981894	1.03803	0.575993	12563.9	929724672	4120.9	10251.9
Hainan	2012	931	0.05	65.05	82.83	155.67	39.06	47.49	930.81	347.099	1892.4	0.951118	0	30697	2401	150550000	30257	-1.21511	3036.61	2.9729	0.0694317	21.5957	0.923888	46.2999	13.5202	2.27569	0.79928	20.9254	0.957609	0.993221	0.414798	12725.5	971397760	4206.8	11015
Hainan	2013	1008.78	0.04	72.13	85.74	130.25	36.77	46.02	737.65	374.291	1818.36	0.954431	0	34404	2359	182511000	40244	-1.06082	3430.96	3.21566	0.200736	21.1314	0.973781	47.8701	13.6955	2.29169	-22.6877	18.7281	0.957842	0.996439	0.395834	12947.6	1036627584	4275.9	11696.4
Hainan	2014	1018.3	0.04	80.16	84.59	112.15	41.48	46	942.52	385.315	1711.01	0.950957	0	37580	2416	218756000	41932	-0.943355	3773.9	3.36598	0.0782513	20.7112	1.00884	49.31	13.4143	2.30849	-0.0884582	16.9891	0.968155	0.982236	0.415439	12971.8	1126481792	4311	12011
Hainan	2015	1071.92	0.03	92.77	85.69	116.82	42.09	46	1116.11	385.873	1619.19	0.925243	0	39692	2458	243859700	52274	-0.695208	3995.38	3.55951	0.0753006	21.9838	1.03727	50.9701	12.5044	2.34579	0.0866225	15.1736	0.935074	0.989486	0.42851	12628.6	1236262528	4342.1	12301.2
Hainan	2016	1015.31	0.03	102.18	105.76	108.26	21.02	41.29	1118.66	384.685	1462.25	0.964809	1	43686	2487	270333800	54065	-0.623639	4440.42	3.72848	0.157933	20.9937	1.05868	52.6199	11.2136	2.37293	0.388146	14.8822	0.97704	0.987481	0.339582	12813.3	1361086336	4361.6	12662.9
Hainan	2017	1099.34	0.02	110.16	114.68	110.22	22.43	43.45	979.99	396.873	1337.34	0.996148	1	49092	2535	291860000	50744	-0.248164	5042.65	3.61671	0.0872602	20.905	1.07215	54.2901	12.2908	2.39865	0.72964	15.1269	0.991865	1.00432	0.334739	13309.4	1475203072	4377.9	13018.7
Hainan	2018	1162.67	0.03	107.58	128.16	90.04	6.01	44.27	1060.85	411.294	1209.3	1.02467	1	56063	2598.91	3.26299e+08	70291	0.508415	5824.06	3.30795	0.058524	19.3237	1.09431	55.6499	12.2267	2.43046	1.18677	16.0899	0.999007	1.02569	0.32299	14123.6	1592148224	4385.3	13294.7
Hainan	2019	1130.39	0.03	107.6	131.04	87.76	6.25	46.15	1138.16	413.46	1122.15	0.967357	1	60561	2662.6	3.56318e+08	72469	1.1956	6339.72	3.35826	0.0734126	20.0628	1.11605	57.02	12.8682	2.43543	1.41181	15.6018	0.97368	0.993506	0.547476	14259.7	1715387392	4384	13869.7
Hebei	2009	26515.8	6208.83	212.06	6.25	521.67	59.76	23.11	1379.12	974.961	3300.39	0.961063	0	31282	1415	190310000	25500		4293.52	1.85224	0.174617	11.0615	0.799869	48.32	32.1546	2.25283	0.594295	22.9061	0.997854	0.96313	0.660951	29540.8	1903100032	5844.7	32420
Hebei	2010	27464.7	7319	238.75	7.34	691.94	38.53	29.47	1396.65	1077.3	3175.77	1.03778	0	35599	1389	232767000	40497		5030.45	1.82961	0.134648	12.2191	0.84221	49.7	37.7476	2.27612	1.22847	21.1939	1.03283	1.00479	0.620353	30726.9	1944994304	5940	30235.7
Hebei	2011	30792	8399.88	305.74	8.94	796.12	47.29	35.09	1564.68	1134.35	2903.76	0.957648	0	40581	1389	267697300	49299	-0.625231	5886.41	1.84518	0.159853	12.8045	0.89643	50.86	39.0003	2.29699	4.8126	19.8639	0.926097	1.03407	0.595274	31964.7	2000124416	5915	37132
Hebei	2012	31359	8402.28	318.33	7.79	821.36	24.53	45.13	1547.61	1191.68	2774.11	0.964256	0	44348	1349	312559600	66537	-0.414847	6522.7	1.8152	0.156116	13.7451	0.92841	52.03	36.0823	2.3163	0.0323774	18.1901	0.972375	0.991651	0.399494	32041.6	2088140416	5892	38899
Hebei	2013	31663.3	8339.85	347.55	17.59	800.57	35.18	49.86	1385.89	1154.89	2439.35	1.00789	0	48673	1361	367890700	67851	-0.148283	7214.95	1.83832	0.178162	14.128	0.959881	53.46	34.8655	2.33415	0.350331	16.569	1.01179	0.996145	0.468261	32279.5	2215998464	5840	35358
Hebei	2014	29635.5	8127.2	314.64	17.59	788.8	31.97	56.08	1356.61	1235.37	2433.04	0.949242	0	51933	1426	424955000	64093	-0.0508514	7785.17	1.83832	0.27897	14.1356	0.979812	54.77	33.5033	2.35177	-0.845004	15.3222	0.966414	0.982231	0.504382	31906.4	2381487360	5798	36511
Hebei	2015	28943.1	7726.45	475.32	8.24	749.18	51.73	72.97	1666.82	1313.89	2376.42	0.954413	0	56205	1452	483124400	85657	0.326521	8456.58	1.83633	0.17109	14.9217	0.989155	56.97	27.105	2.37382	0.445678	14.3741	0.969427	0.984512	0.408697	32229.1	2592804864	5773	39331.6
Hebei	2016	28105.7	8079.49	494.86	29.46	843.59	53.7	70.45	1761.93	1405.14	2391.22	0.953818	0	59239	1502	533229400	85472	0.561675	9067.89	1.9019	0.215114	14.8993	1.01213	59.13	26.4907	2.40054	0.855967	14.0159	0.96687	0.9865	0.412023	31893.8	2833921536	5728	40137.9
Hebei	2017	27417.1	8040.78	493.39	27.56	721.28	43.13	96.7	1542.17	1395.84	2215.2	0.977622	0	62993	1554	552027300	86095	0.860757	9812.89	1.91343	0.179489	14.6931	1.03339	60.79	28.3469	2.4193	1.19336	13.5455	0.972818	1.00494	0.445753	31873.6	3041309952	5693	40097.7
Hebei	2018	29593.8	9341.63	489.83	27.65	441.96	121.36	133.07	1704.43	1440.25	2160.96	0.97758	0	66284	1621.76	5.7466e+08	114587	1.50236	10460.7	2.03702	0.101295	15.1555	1.06004	61.46	29.0314	2.43848	-2.13294	12.734	0.949965	1.02907	0.499254	31715.1	3219662848	5621	40580.5
Hebei	2019	28738.4	9371.81	423.19	32.17	464.49	103.77	165.48	2177.54	1471.31	2085.77	0.992032	0	69901	1664.69	5.26389e+08	127081	2.08023	11120.1	1.43654	0.135291	15.225	1.09024	61.86	29.0447	2.45555	-0.15571	11.7534	1.00153	0.990519	0.409623	31877.5	3329693696	5561	41390
Heilongjiang	2009	11050.1	321.9	319.4	0.31	512.63	88.18	30	2065.13	621.841	8699.99	0.915145	0	20906	2931	50335333	2570		730.123	0.471306	0.541036	21.8493	0.787778	45.9899	8.18947	2.30356	1.07268	34.9033	0.949349	0.963971	1.16398	7147.6	503353312	1630.6	15576
Heilongjiang	2010	12219.1	271.33	363.79	24.06	598.38	88.9	29.9	2106.53	664.41	7462.01	1.04643	0	25434	2890	58452300	3835		941.881	0.543003	0.31399	21.6912	0.818665	48.05	9.56151	2.28454	-166.769	37.234	1.03888	1.00727	1.14222	8036.01	511425312	1802	16808
Heilongjiang	2011	13200	272.75	466.56	26.47	598.02	88.92	31	2200.93	732.406	6722.77	1.05551	0	30534	2977	70731000	4150	-1.09699	1161.82	1.22886	0.256508	21.6978	0.904548	49.79	8.7405	2.27274	0.637088	35.6257	1.02514	1.02963	1.20778	8938.63	527011168	1817	18315
Heilongjiang	2012	13965	331.09	465.99	65.94	604.78	99.53	33.68	2166.48	764.007	6539.42	0.926318	0	32864	3028	88633000	5986	-0.898121	1245.16	1.35282	0.276698	23.6192	0.9969	51.3199	8.12795	2.30355	0.749905	30.4179	0.93562	0.990058	1.06542	8778.15	556518720	1834	19336
Heilongjiang	2013	13266.8	337.65	277.59	63.97	456.94	94.15	34.77	2127.02	781.49	6519.37	0.883775	0	33848	3526	110319000	7040	-0.71787	1269.94	1.45007	0.463502	25.278	1.10523	52.8801	8.15843	2.32599	0.723797	25.9621	0.88996	0.993051	1.00244	8262.97	602345344	1855	19761
Heilongjiang	2014	13595.5	194.07	314.28	73.98	466.11	115.42	35.48	2141.97	799.678	6611.8	0.913773	0	34248	3974	123545000	7128	-0.591291	1273.3	1.49923	0.257532	25.5094	1.19586	54.2999	8.24451	2.35086	-0.779981	26.2905	0.933308	0.979069	1.02245	7947.64	656129408	1842	19863
Heilongjiang	2015	13432.9	185.68	342.07	68.46	510.02	114.69	35.82	1637.88	789.227	6667.8	0.912699	0	33593	3920	140741500	8469	-0.499005	1230.21	1.51014	0.235493	28.919	1.28446	55.8701	7.72542	2.43631	2.78431	20.009	0.930528	0.980841	0.966291	7551.36	722615872	1827	19029
Heilongjiang	2016	14034.4	184.19	316.18	78.56	330.34	94.37	38.04	1861.64	765.388	6406.85	0.931247	0	33972	3908	141979800	8943	-0.524718	1229.72	1.29685	0.251743	28.702	1.34974	57.2701	9.26389	2.4507	3.76958	18.1471	0.946234	0.984162	0.9544	7321.36	783806592	1832	18974
Heilongjiang	2017	14469	214.76	378.5	87.55	330.55	71.65	40.56	1670.07	899.559	6210.58	1.14459	0	41242	3454	57222000	10112	-0.215522	1517.7	0.788015	0.355724	25.9344	1.39145	58.59	8.01159	2.44259	-0.0775681	20.8728	1.14682	0.998051	1.04469	8311.54	758067456	1812	19581
Heilongjiang	2018	13370.8	327.74	393.15	64.01	353.08	43.11	43.84	1552.63	1023.02	6410.64	1.04237	0	45517	3513.58	60140322	13542	0.37333	1674.56	0.979338	0.242626	26.8447	1.43604	59.8501	8.6096	2.46386	0.206859	20.5282	1.01791	1.02402	0.825144	8590.29	735088320	1789	20199
Heilongjiang	2019	14142.6	373.82	430.27	69.77	392.18	20.95	44.37	1534.76	1073.83	6330.94	1.00993	0	48469	3804.49	6.42299e+07	15058	0.96615	1777.8	0.552739	0.251176	27.7731	1.47498	61.29	8.53349	2.46249	0.270809	19.7605	1.02265	0.987557	1.55475	8605.54	715650880	1762	20859
Henan	2009	24445.4	1441.74	196.36	25.63	526.18	25.93	41.5	785.82	497.867	1261.55	0.807203	0	39418	2402	133531500	38793		3430.87	3.38127	0.0576374	10.9829	0.710253	63.4	105.775	2.4088	0.68033	16.4816	1	0.807203	0.7752	39464.7	1335315072	5688.62	24654
Henan	2010	26050	1743.44	297.49	30.64	561.22	18.34	47.15	835.07	563.573	1226.64	0.955941	0	44669	2428	161131900	57591		4101.09	2.98526	0.0675997	11.8002	0.745718	66.18	115.647	2.40544	-13.6686	14.4197	1	0.955941	0.748994	40839.6	1363639552	6051	25445.2
Henan	2011	28374	2052.63	358.53	49.64	663.34	41.83	54.96	874.63	606	1141.83	1.03035	0	50076	2637	168438300	69644	0.357375	4894.24	2.65279	0.0313569	12.6475	0.783098	66.57	111.166	2.41086	-0.36775	11.8572	1	1.03035	0.693149	42809.3	1387812352	6087	28480
Henan	2012	25240	2221.93	426.92	53.39	738.19	13.16	73.92	1010.02	595.214	1044.09	0.910184	0	52308	2927	193075300	88099	0.743324	5402.42	2.60761	0.0492909	12.9594	0.815506	67.15	108.961	2.42519	-0.0211075	10.0846	0.730072	1.2467	0.92849	42459.1	1429686400	6171	27530.8
Henan	2013	25058.1	1817.47	556.92	46.07	777.59	33.89	79.77	963.57	587.934	940.644	0.968251	0	56029	3066	228286500	97587	1.24394	6025.36	2.4724	0.0519387	13.4569	0.842591	68.09	108.16	2.4385	0.165291	8.87592	0.973552	0.994554	0.993351	42905.3	1496676352	6273	28479.7
Henan	2014	24249.9	2700.94	529.82	50.5	800.47	49.3	76.87	845.17	588.992	863.967	0.963203	0	59909	2999	259280900	105478	1.36828	6668.34	2.42128	0.0555412	13.4256	0.868831	68.62	97.0068	2.44248	2.66186	7.74661	0.983959	0.978905	0.98721	43411.2	1581649280	6428	29593.3
Henan	2015	23719.9	2843.52	676.63	68.16	835.3	70.66	78.77	606.37	588.061	786.888	0.968332	0	64516	3060	300312000	138731	1.68315	7361.1	2.23987	0.0464461	17.165	0.891249	69.51	85.2176	2.46083	0.366576	6.81553	0.985389	0.98269	0.907454	44063	1697351424	6566	30117.4
Henan	2016	23226.5	3045.9	700.29	74	808.01	68.67	92.75	685.33	604.124	735.273	0.97046	0	69671	3193	330088600	156783	1.57235	8182.3	1.88761	0.03223	16.3651	0.904266	70.15	77.2289	2.48273	0.819185	5.80385	0.98702	0.983223	0.856932	45064.5	1827710720	6703	31211
Henan	2017	22669.4	2235.72	679.19	72.36	927.13	28.14	104.07	650.45	631.017	688.517	0.985876	0	76218	3253	374779600	214757	2.15006	9238.14	1.68755	0.0458569	16.4077	0.910798	70.74	74.1624	2.50071	1.71908	5.30283	0.984551	1.00135	0.909297	46760	1968655104	6858	32309.3
Henan	2018	22332.8	1423.42	761.76	81.89	993.8	31.68	106.31	828.75	651.071	651.428	0.976857	0	81625	3469.01	4.14881e+08	321767	3.26006	10223.3	1.45168	0.027364	15.7379	0.9178	71.81	71.8027	2.50902	-0.428734	4.55316	0.952825	1.02522	0.963762	47746.2	2109569024	6960	33330.3
Henan	2019	20045.5	1431.96	769.77	92.65	1007.54	9.77	109.34	799.61	640.488	593.116	0.979962	0	86956	3859.28	4.60933e+08	342483	3.91107	11146.2	1.40943	0.0293569	16.0185	0.928657	72.65	66.2225	2.51782	-0.907587	3.76792	0.986688	0.993183	0.823548	48576.2	2258632448	6995	34141.9
Hubei	2009	11099.8	910.76	559.5	47.43	790.67	108.88	16.52	946.6	141.077	1983.39	0.92869	0	14708	1391	57067000	1832		516.557	0.994298	0.164656	22.8011	0.491351	39.2	13.6898	2.21744	5.63212	26.4228	0.966499	0.96088	1.10214	7112.9	570670016	2848	6592.74
Hubei	2010	13470.1	1120.83	457.8	40.41	648.96	92.01	19.56	1033.86	171.576	2006.18	0.995929	0	18070	1498	67192900	2593		608.414	0.721877	0.10856	23.474	0.567028	40	14.0409	2.21141	-0.0417816	27.2906	0.992534	1.00342	1.18056	7656.58	581096192	2903	7379.23
Hubei	2011	15805	1172.72	497.81	46.75	698.07	97.34	24.92	1026.23	210.976	2048.33	0.991783	0	22234	1569	101604500	3198	-1.32459	743.777	0.635734	0.083719	24.7117	0.6116	41.8999	14.6459	2.19863	0.434329	25.9455	0.957085	1.03625	1.18819	8269.99	618161088	2936	8005.79
Hubei	2012	15799	1113.85	566.71	53.26	732.07	104.29	29.28	947.74	231.632	2049.19	0.928758	0	24181	1528	126352200	4324	-1.14516	826.537	0.418017	0.0757668	26.4096	0.652109	43.48	16.4656	2.22539	-3.8091	26.8353	0.935113	0.993204	0.977472	8243.31	673605888	2768	8530.55
Hubei	2013	12166.7	1114.39	616.05	63.77	805.41	118.84	31.97	1176.72	228.718	1837.33	0.937496	0	26416	1543	119076700	6339	-1.08111	919.364	0.348297	0.147182	25.7758	0.699007	45.1099	16.332	2.25366	-0.364504	26.2867	0.94142	0.995832	0.880051	8252.88	717064320	2782	9100.37
Hubei	2014	11887.8	1124.4	660.05	66.04	863.69	135.51	40.24	1290.87	226.997	1670.59	0.949894	0	28603	1684	138432000	8071	-0.873204	1013.28	0.45262	0.131669	25.6097	0.746331	46.54	18.3314	2.26608	0.141195	25.6439	0.968253	0.981039	0.835191	8317.88	771982848	2796	9515.34
Hubei	2015	11765.9	1030.01	699.92	69.87	859.02	148.75	40.26	1299.01	215.57	1456.77	0.953262	0	30890	1823	162277800	11108	-0.751023	1112.96	0.724824	0.167019	27.4737	0.805654	47.99	21.504	2.28897	-0.218887	24.9027	0.965643	0.987178	0.904646	8395.36	844738880	2820	9805.66
Hubei	2016	11685.9	1095.31	743.19	94.64	865.85	136.12	41.5	1239.61	226.66	1406.38	0.963234	0	33340	1891	182367800	11694	-0.742677	1223.52	0.366166	0.080931	27.5598	0.870702	49.2401	19.6292	2.30372	-0.0680672	24.1031	0.976315	0.986602	0.890518	8545.39	929555136	2841	10110.1
Hubei	2017	11777	1062.32	749.18	97.61	868.27	130.15	49.96	1428.91	238.376	1339.89	0.980537	0	36441	1950	204991100	12308	-0.347426	1362.93	0.312233	0.0426331	27.5905	0.930915	50.59	21.9657	2.3314	-0.0139053	25.4743	0.976378	1.00426	0.802161	8807.69	1019036544	2842	10458.5
Hubei	2018	11100.1	1131.7	784.54	116.26	895.35	129.43	62.7	1420.68	244.468	1245.52	0.986988	0	39837	2024.62	2.259e+08	16399	0.512191	1515.41	0.170561	0.0296893	27.0572	0.993734	51.8201	21.0049	2.35119	-0.0104302	26.0958	0.961553	1.02645	0.614323	9098.49	1109712128	2848.3	10823.4
Hubei	2019	11768.3	1115.52	864.59	128.47	976.32	148.83	68.46	1516.49	257.942	1214.58	0.975928	0	42778	2096.96	2.46683e+08	17543	1.16695	1650.04	0.360388	0.0228939	27.5506	1.04918	52.9799	22.1606	2.34898	-0.0899952	24.2462	0.982231	0.993583	0.601645	9287.26	1204239872	2853.2	11270
Hunan	2009	10751.4	1011.92	246.11	30.44	432.38	68.39	10.23	565.77	233.369	5507.87	0.921057	0	19755	4922	24341000	1380		27.5687	0.347757	0.338676	31.7892	0.62586	39.8498	22.4871	2.23158	0.868736	33.303	0.955336	0.964119	0.938603	4237	243410000	878.01	7526
Hunan	2010	11323.3	1089.19	262.36	30.25	502.98	75.22	11.25	587.6	260.616	4862.06	0.995878	0	24700	4977	32742000	2201		35.4518	0.299842	0.124646	31.6949	0.637986	43.0101	21.6339	2.16414	1.91664	44.1833	0.989915	1.00602	0.962374	4846.47	251356720	1223.99	8290
Hunan	2011	13006	851.65	295.05	32.03	561.72	68.98	15.34	766.03	308.249	4719.06	0.99827	0	29624	4563	46321000	2276	-1.10844	43.8611	0.331098	0.162701	34.9738	0.637303	43.7299	22.5639	2.20579	-0.516649	45.0813	0.968502	1.03074	0.954816	5259.1	268590496	1246.12	9927
Hunan	2012	12084	1072.13	388.93	35.22	501.62	61.23	18.79	926	357.626	4825.09	0.929377	0	33103	4312	61588000	2838	-0.832139	50.3345	0.347444	0.10673	36.6992	0.649356	44.2201	21.4369	2.2264	0.0163262	41.0498	0.938577	0.990198	1.72108	5376.08	297496800	1257.85	11831
Hunan	2013	11223.8	1075.82	434.56	38.84	566.32	68.31	20.46	946.54	405.928	4836.74	0.925187	0	36988	4361	77323000	3784	-0.720466	57.6786	0.354962	0.2622	36.5455	0.662144	44.94	20.3385	2.26926	0.277556	33.2484	0.931958	0.992734	1.33264	5484.23	337272992	1271.9	13632
Hunan	2014	10899.5	1040.29	456.8	41.38	599.17	67.73	24.4	801.03	446.018	4814.27	0.917729	0	40193	4280	94477000	4455	-0.760756	64.4703	0.276491	0.341672	35.8119	0.667097	46.7901	18.348	2.28299	0.360819	32.5144	0.938182	0.978199	1.25847	5503.62	388157728	1276.21	14926
Hunan	2015	11142.3	1145.05	514.65	51.76	686.59	92.8	26.51	878.46	457.702	4917.88	0.848628	0	39520	2557	108130300	5999	-0.729427	65.2367	0.302824	0.170049	40.8822	0.678826	48.7799	13.1632	2.32682	0.546189	28.2709	0.867001	0.978809	1.0884	5081.63	447887616	1305.42	15666
Hunan	2016	11443.5	960.5	575.76	55.44	712.97	94.05	28.32	841.6	489.838	5086.16	0.904398	0	40020	2456	102875300	5738	-0.746575	67.9355	0.276402	0.151981	42.9689	0.696046	50.4201	12.1646	2.33628	0.349151	26.1174	0.920425	0.982587	1.08931	4891.61	497252832	1332.66	16302
Hunan	2017	12404.6	947.57	642.03	60.76	636.15	93.59	26.98	770.12	525.684	4710.48	1.01312	0	45476	2436	117956000	6580	-0.590669	79.9663	0.11866	0.120767	41.5527	0.725	51.9	12.4441	2.35485	0.636945	25.2909	1.00727	1.00581	1.29765	5267.9	551827456	1349.79	17386
Hunan	2018	10922.3	970.67	718.92	63.17	649.29	90.44	30.47	949.7	546.608	4267.24	1.06336	0	51238	2525.22	88231088	8298	0.0939002	92.9375	0.106038	0.115974	39.131	0.769048	54.0099	10.332	2.37223	-1.84522	26.7717	1.03867	1.02377	1.17391	5698.89	572678528	1343.95	17694
Hunan	2019	10664	982.53	819.89	65.03	672.61	83.05	32.9	935.12	583.287	4289.79	0.974699	0	53542	3667.49	9.04369e+07	7648	0.95993	99.339	0.167933	0.109999	39.0928	0.823759	55.51	12.0279	2.38605	4.54078	21.5979	0.985652	0.988887	1.30167	5696.18	591305280	1355.06	18490
Inner Mongolia	2009	24047.3	1554.12	279.51	8.28	738.95	19.66	44.29	191.76	589.366	1709.71	0.956135	0	44272	2152	189498800	27261		8014.37	5.01807	0.0784858	11.6541	1.14785	55.6	67.1255	2.33411	0.802547	11.3117	0.992759	0.963109	0.804888	34471.7	1894988032	4726.54	23709.3
Inner Mongolia	2010	27004	1416.87	325.68	9.35	863.56	15.15	45.3	140.74	657.822	1589.56	1.01851	0	52787	2027	228090400	48371		9720.9	4.66161	0.0449437	11.8743	1.19972	60.58	76.1945	2.35549	2.19845	9.8975	1.0131	1.00535	0.795133	36720.4	1930091392	4724.68	25773.7
Inner Mongolia	2011	34684	1559.21	310.24	10.1	922.86	24.61	40.84	118.66	756.059	1548.06	1.03093	0	61464	2013	266938200	64456	-0.342429	11643.4	4.2493	0.0634863	12.7392	1.20666	62.01	71.3575	2.36426	-1.19453	8.8251	0.99657	1.03448	0.788189	39041.1	1982616320	4749.23	26612.2
Inner Mongolia	2012	36620	1411.86	302.53	23.19	877.1	16.91	37.84	87.02	768.571	1431.18	0.957479	0	66533	2002	317065800	94186	-0.0599749	12938.3	4.20343	0.0726499	13.0864	1.21256	63.01	64.4113	2.3737	-0.0242337	7.97864	0.964614	0.992604	0.53953	38954.8	2078680832	4770.54	27821.1
Inner Mongolia	2013	34915.7	1800.65	255.23	26.89	658.93	4.76	43.51	411.07	784.627	1322.05	0.963594	0	72768	2016	359825200	115036	0.216157	14435.7	3.47065	0.100047	13.1399	1.22168	64.39	57.4771	2.39267	0.20126	7.68232	0.966891	0.99659	0.744828	39244.7	2202690304	4791.9	29205.4
Inner Mongolia	2014	36466	1493.66	271.66	28.36	577.25	4.92	44.53	411.36	778.753	1201.21	0.968342	0	78711	2038	419386000	120481	0.300215	15900.5	2.66955	0.0748253	13.0686	1.2228	65.7	53.3976	2.40979	-7.03161	7.26568	0.984407	0.983681	0.688855	39474.3	2364286976	4812.82	29863
Inner Mongolia	2015	36499.8	1532.74	305.76	32.6	475.13	10.6	39.15	383.67	800.589	1123.54	0.975186	0	85871	2034	462468700	155528	0.877214	17414	2.12182	0.0872547	13.5955	1.24173	67.49	47.6868	2.42073	0.510911	6.44652	0.987852	0.987179	0.713525	39950.9	2565032448	4832.5	30374.1
Inner Mongolia	2016	36675.3	1635.4	353.24	34.96	426.62	3.27	45.06	419.55	832.745	1076.58	0.969345	1	92658	2057	496632100	158779	0.990367	19082.2	2.10756	0.0966745	12.9048	1.2755	68.93	43.7345	2.44253	0.86112	6.35895	0.981893	0.987221	0.762713	40230.2	2783728128	4850.22	31209.7
Inner Mongolia	2017	38595.5	1669.24	357.05	42.87	439.2	3.74	52.04	452.25	812.512	946.214	1.00776	1	102202	2092	530002100	168000	1.53835	21267.8	1.97636	0.0521718	12.3688	1.30239	70.18	46.4519	2.45016	5.86708	6.11754	1.00254	1.00521	0.737566	41661.2	2977666304	4872.8	31602.1
Inner Mongolia	2018	44138.5	2125.06	352.99	46.85	430.53	2.54	61.97	362.35	797.497	855.614	1.00018	1	110508	2176.45	5.41662e+08	242352	2.47575	23256	1.81697	0.0870887	12.5069	1.32749	71.19	47.1355	2.45913	-0.769759	5.87428	0.971987	1.029	0.540236	42381.7	3136327936	4886.9	31635.2
Inner Mongolia	2019	49035.9	2378.28	367.7	50.03	451.65	1.25	64.18	428.71	813.871	824.952	0.975124	1	116650	2221.06	5.58995e+08	272795	3.27744	24740.9	1.82672	0.060809	12.7447	1.34597	72.4699	44.0184	2.47189	0.000826258	5.41085	0.984239	0.990739	0.508902	42360.2	3287961344	4903.2	32526
Jiangsu	2009	21003	2221.2	585.66	21.18	655.87	217.1	63.43	2661.44	148.065	1940.56	0.92256	0	17277	4757	56931422	1901		912.076	3.6022	0.0518211	20.4767	0.827813	43.1801	11.4406	2.21273	0.897978	15.8686	0.959974	0.961026	0.780585	7630	569314240	2445.2	5812.5
Jiangsu	2010	23100.5	2663.47	749.84	35.69	727.96	157.71	71.57	2998.55	172.037	1833.45	1.01386	0	21099	4786	84701900	2999		1135.38	3.68	0.0679676	20.4968	0.893944	44.0601	15.5971	2.21367	0.584239	18.4937	1.01096	1.00287	0.858088	8230.88	595497920	2388	6280.6
Jiangsu	2011	27364	3151.47	827.38	44.73	759.4	151.19	93.74	2981.07	189.574	1636.44	1.03184	0	25928	4527	90876000	3767	-1.4873	1422.49	3.37802	0.0571752	21.8792	0.957979	45.7501	17.5451	2.22491	0.511382	18.2197	0.994471	1.03758	0.765194	9040.78	618339584	2378	6847.1
Jiangsu	2012	27762	3170.1	935	53.14	803.54	158.35	113.14	2947.99	189.894	1482.66	0.949263	0	28624	4663	107742000	5626	-1.33415	1582.56	3.36348	0.0308237	23.5735	1.02458	47.3899	16.4686	2.23704	0.627678	16.1476	0.955711	0.993253	0.348817	9004.86	652917120	2364	7148.3
Jiangsu	2013	27946.1	3190.61	891.46	63.79	752.28	182.7	124.47	3394.78	202.598	1416.75	0.954857	0	31952	4542	128503000	6836	-1.17343	1778.08	3.27021	0.108525	24.2675	1.07507	49.04	15.9144	2.24875	2.50534	15.1083	0.957851	0.996874	0.29384	9131.89	701807744	2362	7582.9
Jiangsu	2014	26912.6	3408.6	974.61	82.77	814.06	151.78	127.7	3511.4	205.831	1313.72	0.93897	0	34988	4671	150793000	8670	-1.08189	1959.09	3.31324	0.0788025	24.7814	1.11071	50.55	16.7533	2.26651	2.04318	13.6053	0.955408	0.982795	0.312408	9120.53	765200896	2348	8055.4
Jiangsu	2015	27209.1	3588.61	1003.89	84.85	819.38	143.73	165.02	3823.2	214.546	1278.51	0.927037	0	37436	4822	173881300	15047	-0.848683	2103	3.51608	0.0880958	26.2951	1.12999	52.3001	15.737	2.29703	0.207245	11.2656	0.937031	0.989334	0.340671	8953.7	847531136	2338	8423.44
Jiangsu	2016	28048.1	3840.21	1012.31	90.58	821.31	151.6	172.73	4092.04	217.228	1181.32	0.954871	1	40950	4613	196942100	19853	-0.842701	2317.09	3.77132	0.0568204	25.1101	1.15414	53.99	14.459	2.32998	0.464526	9.74583	0.966468	0.988	0.293468	9001.38	942636736	2332	8730.1
Jiangsu	2017	26620	4070.64	1047.25	105.37	862.43	246.02	237.69	3866.06	221.468	1095.79	0.970684	1	44878	4740	217704000	19851	-0.513651	2556.35	3.82968	0.0526427	25.2908	1.17601	55.7001	14.8123	2.35108	0.714724	9.13808	0.965351	1.00552	0.312848	9093.17	1035931200	2317	8971.9
Jiangsu	2018	25407.3	4052.63	1073.12	113.23	881.47	247.11	276.21	4067.87	229.797	1011.59	0.995678	1	50347	4817.79	2.44706e+08	37320	0.227724	2889.29	3.66217	0.0903512	24.9489	1.2074	57.3399	14.0372	2.39094	0.971379	8.09483	0.969178	1.02734	0.382999	9402.51	1130583552	2295	9285.7
Jiangsu	2019	24902	4953.14	1085.87	132.85	887.19	159.03	288.06	4121.21	234.567	950.924	0.96882	1	54640	4225.57	2.67463e+08	40308	0.800795	3149.17	3.79754	0.0815828	25.8918	1.25775	59.07	14.2319	2.39451	1.07442	6.78163	0.975511	0.993141	0.27925	9462.42	1229228416	2278	9665.2
Jiangxi	2009	5356.11	710.41	77.21	7.65	293.17	22.04	2.58	451.68	748.066	4887.12	0.969331	0	21831	2344	104765000	5206		3116.22	1.64814	0.0864133	15.3368	0.717901	43.7446	13.2217	2.25472	3.6177	15.4826	1.00615	0.963403	0.677015	15306.9	1047649984	3792.49	25418.8
Jiangxi	2010	6246.24	772.61	155.23	8.5	368.75	23.67	3.85	469.92	803.932	4465.4	1.01334	0	25308	2354	146217200	7792		3775.31	1.64164	0.0603145	15.6649	0.767627	44.4954	15.815	2.25478	-0.580622	14.4858	1.00722	1.00607	0.681266	16486.8	1088075776	4135	26201.4
Jiangxi	2011	6988	872.32	182.76	9.05	392.54	26.8	6.34	432.77	908.785	4249.7	1.03133	0	29647	2362	163890000	8959	-0.853605	4539.12	1.58872	0.113819	16.5417	0.818584	45.59	16.189	2.26671	0.0936312	14.4229	0.999575	1.03176	0.625086	17754.4	1133423744	4087	28075
Jiangxi	2012	6802	878.66	198.42	9.51	416.65	29.85	10.04	508.22	919.723	3985.37	0.953034	0	31844	2411	196610000	12728	-0.678515	4951.57	1.64987	0.10239	17.6771	0.85734	46.6	13.8308	2.27428	0.28806	12.9126	0.961702	0.990987	0.783457	17626.3	1203824128	4063	28762.5
Jiangxi	2013	7254.69	854.93	236.92	1.7	526.48	31.47	13.43	520.28	919.782	3791.42	0.927126	0	33346	2483	231940000	15046	-0.484642	5252.47	1.70341	0.210955	18.1766	0.885565	48.02	14.0183	2.28019	0.441065	11.7026	0.932283	0.994469	0.748974	17124.9	1299817344	4032	29664.4
Jiangxi	2014	7477.31	871.13	251.8	2.13	526.52	15.8	15.19	472.24	872.988	3463.01	0.942597	0	34507	2540	266719000	16539	-0.373971	5501.05	1.70804	0.352859	18.5542	0.90919	49.36	14.5907	2.29365	0.539976	11.7545	0.960836	0.981018	0.8183	16709	1417832704	3978	29320.2
Jiangxi	2015	7698.24	891.7	284	2.12	537.51	17.59	18.02	555.96	861.919	3265.04	0.931161	0	35994	2646	294482700	22943	-0.244724	5762.25	1.73859	0.205162	21.3353	0.92934	51.67	12.1541	2.32873	1.35192	12.1072	0.947718	0.98253	0.802131	16383.3	1555346816	3927	31037
Jiangxi	2016	7617.59	839.82	294.63	2.48	546.71	15.05	20.04	725.75	863.118	3031.24	0.976075	0	38688	2659	317500200	24009	0.0617929	6224.07	1.90049	0.08726	21.2457	0.960949	53.87	10.8882	2.35038	-3.97047	11.2551	0.990433	0.985504	0.796059	16561.9	1702797824	3871	31458
Jiangxi	2017	7761.3	862.33	331.09	2.82	567.6	11.95	21.73	699.38	838.635	2736.99	0.984773	0	41451	2675	330122000	26768	0.44853	6726.09	1.96905	0.111857	21.6678	0.993116	55.74	10.9858	2.37867	0.00281923	10.5968	0.981075	1.00377	0.833521	16718.7	1828434304	3795	32082.6
Jiangxi	2018	7877.77	918.13	374.5	17.93	588.21	11.74	25.93	768	916.625	2820.85	0.979087	0	43808	3210.36	349929320	41336	1.1287	7139.93	1.97596	0.303909	23.7769	1.04323	57.3301	10.9767	2.39741	0.097604	9.06353	0.95094	1.0296	0.54985	16648.1	1944707456	3739	32185.2
Jiangxi	2019	7995.94	939.44	405.37	19.32	598.82	12.25	26.96	787.96	914.552	2614.61	0.990673	0	47036	3062.77	3.71275e+08	45692	1.75199	7692.56	2.02692	0.106886	23.7547	1.10501	58.77	11.4473	2.41591	0.169995	8.49481	0.999183	0.991483	0.48714	16795.4	2058717568	3702	32545.4
Jilin	2009	8588.91	593.1	138.44	1.15	328.12	38.44	16.66	851.89	554.036	2888.46	0.940511	0	20280	4886	137046500	7759		3361.78	1.70894	0.080414	15.1492	0.649412	37.7	4.79941	2.18379	0.0789248	25.8788	0.977928	0.961739	0.554086	19181	1370465024	5949	19751
Jilin	2010	9582.66	640.61	166.61	1.21	363.3	39.96	22.01	939.97	598.721	2642.77	1.07782	0	23984	5178	157992200	12546		3984.64	1.86657	0.0552286	15.079	0.730639	38.5	5.3282	2.18659	1.09319	23.9134	1.07319	1.00432	0.546617	20155.7	1391608832	5156	18964
Jilin	2011	11035	757.71	181.51	1.25	417.47	37.81	19.38	1064.58	659.357	2505.28	0.990882	0	27901	5124	177690000	15494	-1.20671	4687.06	2.47422	0.0812076	16.1437	0.802029	40.47	8.00582	2.21272	5.71002	23.0796	0.957082	1.03532	0.508854	20906.4	1417928320	5129	20462
Jilin	2012	11083	670.1	182.6	0.81	424.4	34.11	22.79	977.05	612.665	2115.42	0.966202	0	30497	4964	214500000	21862	-0.986093	5201.78	2.64117	0.0512215	17.2862	0.8782	41.99	11.2769	2.23359	-0.533295	21.6504	0.973675	0.992324	0.732459	20895.6	1472937344	5110	20920
Jilin	2013	10413.7	719.77	178.94	1.71	381.6	32.82	24.05	1002.13	601.822	1902.54	0.953193	0	33114	4982	260875000	24326	-0.667202	5710.31	2.63461	0.139009	17.6474	0.950799	43.6	11.7387	2.25236	0.099699	19.5755	0.957231	0.995781	0.62488	20938	1564220544	5094	21909
Jilin	2014	10379.3	664.72	193.36	1.71	378.42	31.91	22.58	999.37	608.633	1760.34	0.95182	0	35982	5149	307822000	27032	-0.508232	6273.66	2.65201	0.160404	17.4367	0.990358	45.05	11.5434	2.27357	0.966466	18.1896	0.969619	0.981643	0.702048	21015.2	1688751872	5082	22890
Jilin	2015	9805.31	532.82	178.01	1.9	347.19	30.89	21.34	960.34	602.052	1623.48	0.959749	0	38338	5155	356603500	37976	-0.247133	6741.47	2.70176	0.0890254	18.3349	1.02618	47.02	12.3917	2.29946	-0.324805	15.7835	0.971584	0.987818	0.66209	20793.7	1852585344	5075	22343
Jilin	2016	9416.84	477.6	178.68	20.41	343.73	38.05	21.51	1051.29	601.112	1493.47	0.967413	0	41326	5056	404150900	39008	-0.0853899	7358.37	2.80436	0.161876	18.5189	1.05768	48.78	11.7522	2.32635	-0.371715	13.6609	0.979229	0.987933	0.511476	20858.2	2047280896	5052	22323
Jilin	2017	9354.54	476.06	205.94	17.41	359.75	37.86	24.74	1026.83	568.278	1267.77	1.00785	0	45723	4871	438904000	43736	0.378035	8247.99	2.59443	0.112562	18.328	1.09584	50.56	11.6931	2.34815	-0.623438	12.108	1.00207	1.00577	0.636687	21548.6	2227479808	5029	22162
Jilin	2018	8553.18	592.83	204.68	32.58	364.61	25.79	29.71	935.8	548.959	1099.33	1.00415	0	50714	4903.42	474455224	67756	1.18145	9217.16	2.37235	0.0677453	18.4591	1.15653	52.24	10.9743	2.386	-0.491387	10.9089	0.977255	1.02752	0.678072	22310	2400103936	4992	22659
Jilin	2019	8730.65	662.31	182.71	33.68	346.18	28.15	30.17	1035.48	505.212	940.494	0.997136	0	54356	4849.82	5.12412e+08	72332	1.82461	9949.65	2.40498	0.079073	18.921	1.20917	54.01	10.5946	2.39858	-0.036607	10.1029	1.00303	0.994125	0.439708	22471.6	2574170368	4934	22300
Liaoning	2009	16032.5	2795.19	464.05	20.62	810.45	299.94	16.44	5873.05	396.548	1736.68	0.962672	0	43543	1742	107423200	30113		2963.77	2.9736	0.0847755	11.6203	0.940385	57.8999	56.1621	2.38024	0.947832	8.13661	0.999776	0.962888	1.07622	22833.7	1074232064	3288.29	15566.9
Liaoning	2010	16908.4	3162.88	593.17	23.34	963.9	356.43	19.02	6558.91	423.52	1545.7	1.02551	0	51110	1773	123760400	54027		3632.05	2.71812	0.0436382	11.7076	0.958779	61.62	62.639	2.38734	0.923625	7.04929	1.0202	1.0052	1.14656	24486.1	1089367040	3352	16865.3
Liaoning	2011	18054	3386.36	706.61	27.35	1104.53	391.4	39.07	6705.53	446.584	1401.94	1.0304	0	57828	1741	140772500	65165	-0.0551163	4313.81	2.36537	0.0559956	12.0628	0.98079	62.2899	62.7287	2.39283	0.822629	5.96871	0.996176	1.03436	1.18596	26116.7	1109920256	3385	17827.3
Liaoning	2012	18219	3442.08	780.84	35.58	1225.48	422	63.72	7000.91	432.191	1257.01	0.97057	0	61097	1786	170959600	96397	0.233893	4738.88	2.39947	0.0823162	12.1047	1.00123	62.9099	57.3559	2.41068	0.860261	5.19734	0.97813	0.992271	1.31186	26076.8	1156512896	3407	18076.2
Liaoning	2013	18132.8	3201.31	658.9	29.05	1021.71	360.39	78.68	6480.07	432.439	1158.28	0.963188	0	65105	1818	201940700	117377	0.50879	5221.49	2.34874	0.154453	12.6705	1.01556	63.94	55.7019	2.42144	0.89134	4.35129	0.967066	0.99599	1.14221	26145.7	1226439680	3436	18640
Liaoning	2014	18002.3	3296.94	704.73	29.75	1060.16	362.91	84	6364.79	423.73	1058.7	0.9602	0	68569	1828	235547600	112880	0.667423	5677.42	2.42456	0.168887	12.8914	1.01868	64.9599	54.4914	2.42449	-0.277416	3.82703	0.977332	0.98247	0.936879	26024.9	1318550400	3459	18826
Liaoning	2015	17336.4	3187.56	742.72	29.97	1109.26	311.24	55.35	6439.87	428.492	984.864	0.956345	0	73276	1914	266647200	147810	1.15365	6215.43	2.42796	0.134693	15.2754	1.01654	66.32	49.6443	2.44495	0.792806	3.2364	0.970107	0.985814	0.855822	26194.9	1435791232	3505	19610
Liaoning	2016	16943.7	2993.06	786.21	38.99	1008.72	305.07	50.63	7057	423.492	896.203	0.962996	1	78384	2059	295710000	150320	1.14652	6825.13	2.47079	0.127369	14.7591	1.00576	67.72	47.3111	2.4635	0.805488	2.60678	0.976467	0.986205	0.782231	26465.5	1569820032	3552	20275.6
Liaoning	2017	17587.2	3089.27	792.1	44.37	1032.56	304.99	62.05	7133.87	442.194	843.832	0.984821	1	85612	2109	311259900	143053	1.65018	7650.54	2.30657	0.0704178	14.37	0.998865	68.91	48.6909	2.48258	0.932604	2.29065	0.981273	1.00362	0.792749	27225.7	1689488384	3613	21030
Liaoning	2018	17904.4	3279.64	856.85	51.48	1040.93	216.88	73.16	8202.5	428.667	739.046	0.993965	1	93230	2136.59	3.33359e+08	205001	2.55654	8564.87	2.12645	0.060873	14.8778	0.995855	70.0199	49.3269	2.49554	0.972355	1.70713	0.967623	1.02722	0.803455	28137.3	1801275520	3691	21674.6
Liaoning	2019	18710.8	3348.65	880.13	52.78	1044.87	221.12	75.01	9894.5	437.248	700.023	0.969087	1	98770	2064.44	3.67029e+08	202304	3.44016	9316.6	1.49752	0.0545371	16.0946	0.997961	71.5801	49.3929	2.51214	0.913698	1.27183	0.977346	0.991549	0.898917	28371.2	1923740672	3771	22393
Ningxia	2009	4780.86	251	20.95	4.23	98.57	0.52	11.98	182.65	44.7383	2761.11	0.926909	0	18860	2568	10023333	414		19.2115	3.95475	0.0219867	29.9981	0.811277	49.1303	20.5804	2.18003	0.222331	16.2133	0.964093	0.961432	1.63005	1620.3	100233328	424.56	1232.52
Ningxia	2010	5764.92	228.9	22.68	5.16	105.82	39.76	15.48	175.77	48.3698	2393.95	1.00398	0	23323	2739	12786200	495		24.3051	5.06625	0.0215466	28.7721	0.924529	49.8002	28.9763	2.22193	0.559503	14.9307	1.00059	1.00339	1.73092	1741.81	102761648	457.65	1314.66
Ningxia	2011	7947	357.44	20.8	6.58	104.04	36.66	18.58	91.71	54.3198	2204.72	0.98007	0	28014	2639	16572000	606	-1.13857	30.3484	3.99249	0.111752	31.6097	0.98764	50.3405	33.4397	2.21077	0.484852	14.5569	0.94597	1.03605	1.46719	1893.02	107697624	465.21	1549.29
Ningxia	2012	8055	377.55	23.36	7.32	111.32	20.62	20.48	424.12	57.2927	2053.94	0.961296	0	30993	2079	21454000	895	-0.946106	35.1385	3.71406	0.173082	32.6834	1.07582	51.0198	32.4114	2.24177	0.602705	12.9327	0.968445	0.992619	2.4542	1959.04	116136968	475.9	1633.74
Ningxia	2013	8533.51	417.96	20.04	0.12	117.91	39.51	19.57	463.31	52.3402	1679.78	0.937671	0	34053	1946	26979000	1140	-0.756999	39.7177	3.59877	0.112629	32.4519	1.11957	52.2804	29.7852	2.29455	2.3525	8.8552	0.941466	0.995969	1.88605	1996.66	128780520	490.56	1720.33
Ningxia	2014	8857	386.87	21.77	0.03	123.38	30.19	17.88	426.15	58.4973	1696.06	0.93915	0	37166	2069	31122000	1228	-0.633901	44.7049	3.36363	0.162806	31.8858	1.11859	53.3002	28.252	2.30041	-0.149911	7.97099	0.956887	0.981464	1.97664	2035.09	143700288	504.1	1819.93
Ningxia	2015	8907.37	488.53	36.08	0.02	122.75	50.83	20.65	477.12	65.3247	1749.36	0.934761	0	39704	2045	34512200	1565	-0.576963	48.8026	3.34533	0.0352432	33.1913	1.12169	54.9101	23.296	2.31621	0.209046	7.4672	0.946944	0.987135	1.99763	2043.95	160342352	510.76	1916.03
Ningxia	2016	8665.09	450.61	28.99	0.02	124.03	82.15	22.4	576.35	64.172	1568.92	0.960273	0	43009	2050	38904500	1554	-0.560086	54.092	3.4612	0.0394545	33.6531	1.12539	56.7001	18.4293	2.32683	0.39405	6.40873	0.972884	0.987038	2.05105	2082.61	179229632	513.14	1983.67
Ningxia	2017	11058.2	524.01	31.3	0.01	127.55	87.37	22.27	591.37	62.2351	1383.77	0.967313	0	46631	2070	41254000	1658	-0.178751	59.931	3.46182	0.0761603	32.1061	1.1358	58.0401	15.5739	2.35037	0.751763	6.75759	0.963659	1.00379	2.04372	2140.19	196928880	525.87	2079.56
Ningxia	2018	12711.2	578.06	18.77	0.02	117.63	80.48	20.96	448.7	65.0847	1325.37	0.980966	0	50263	2460.3	44554320	2541	0.565557	65.723	1.00326	0.00728226	34.4411	1.1609	59.1303	17.159	2.38398	0.863929	6.32268	0.956106	1.026	2.11895	2208.71	213537328	535.5	2170.23
Ningxia	2019	13724	626.57	19.63	0.01	120.58	141.05	25.35	459.61	66.8714	1254.43	0.991105	0	53929	2351.99	4.04553e+07	3595	1.16435	72.0565	1.95554	0.0117391	34.8651	1.19296	59.3699	17.0206	2.39188	1.08168	5.54998	0.999255	0.991844	1.54082	2266.23	224244928	536.11	2264.39
Qinghai	2009	1309.54	185.56	23.17	0.16	87.11	0.16	24.56	82.03	311.654	2362.43	0.96583	0	23081	1845	82118500	7763		1934.63	1.89397	0.213258	15.8498	1.16294	46	8.93275	2.28214	2.09507	29.9851	1.00406	0.961928	0.855566	13192.1	821184960	3622	13708
Qinghai	2010	1270.68	160.13	26.19	0.17	89.89	0.12	23.72	127.98	357.298	2201.89	1.02	0	28359	1929	108026900	12456		2389.76	1.68963	0.170961	15.4151	1.25037	49.7	10.8183	2.27069	0.542727	30.8885	1.01438	1.00554	0.815314	14147.3	845568192	3375	15138
Qinghai	2011	1508	156.03	28.97	0.19	102.37	0.1	32.05	156.25	406.09	2036.3	1.0096	0	34719	1969	129350200	14307	-1.04165	2965.33	1.50763	0.0465702	16.12	1.33837	51.78	10.8778	2.26264	0.49368	31.0502	0.976927	1.03344	0.789636	15238.1	879576192	3387	16579
Qinghai	2012	1859	196.33	29.91	0	106.16	0.17	40.11	145.44	405.501	1794.97	0.95703	0	39149	2004	155783000	19926	-0.797577	3381.42	1.58321	0.0659398	16.6429	1.42017	53.2301	8.93152	2.26952	0.452474	30.7867	0.965091	0.991648	0.804081	15523.1	931430976	3398	17675
Qinghai	2013	2073.15	230.22	32.85	0	110.77	0.12	41.56	146.19	347.958	1371.1	1.0063	0	43835	2505	193073000	23707	-0.701105	3816.79	1.68105	0.0991981	17.2261	1.47896	54.51	8.87813	2.30595	0.464875	27.9397	1.01061	0.995736	0.858298	15824.2	1010125696	3404	15703
Qinghai	2014	1816.51	253.22	37.17	0	113.73	0.04	40.59	143.34	350.259	1240.2	0.95284	0	48635	2448	229153000	24656	-0.570219	4266.84	1.72436	0.0930822	17.4709	1.4871	55.7301	9.36134	2.32685	-0.0626328	25.3344	0.971132	0.981165	0.841625	16053	1110803584	3408	16320
Qinghai	2015	1508.12	249.21	44.96	0.01	114.53	0.03	44.38	154.33	347.046	1143.7	0.962301	0	52021	2430	265639000	33064	-0.433768	4604.56	1.83667	0.0520618	20.211	1.47658	57.18	9.35011	2.34783	0.27471	23.2788	0.974251	0.987735	0.954645	15881.8	1234623104	3398	15477
Qinghai	2016	1962.43	228.44	56	0.01	128.92	0.1	46.25	149.45	347.45	1041.73	0.965559	1	56844	2475	300116500	35726	-0.40964	5091.08	2.01718	0.11065	19.2576	1.46236	58.5699	7.84433	2.36018	0.484666	21.1797	0.978087	0.987191	1.01296	16148.7	1376284928	3385	15897
Qinghai	2017	1747.01	219	60.05	0.02	152.26	0.22	49.56	152.53	354.288	951.491	0.996556	1	63169	2746	318725700	39747	-0.148686	5712	1.99352	0.0468999	18.2658	1.4624	59.8801	8.40229	2.38844	0.725243	20.2052	0.991619	1.00498	1.14694	16723.8	1505085952	3379	16180
Qinghai	2018	1639.64	233.12	62.08	0.02	159.36	0.18	51.25	142.51	345.85	823.02	1.00713	1	71097	2803.76	353785527	55743	0.52007	6462.19	1.8804	0.0327053	17.2725	1.48183	61	8.31176	2.41292	0.95935	20.1542	0.979984	1.0277	1.12249	17508.2	1632393984	3377	16682
Qinghai	2019	1541.92	236.06	66.78	0.02	169.08	0.2	52.12	156.45	366.935	807.711	0.969398	1	76712	2845.87	3.91287e+08	64337	1.17075	7007.62	1.96003	0.0294659	17.5443	1.50751	61.8299	8.67998	2.42015	0.987463	18.7925	0.976474	0.992753	0.88165	17640	1764701184	3375	17316
Shaanxi	2009	9496.5	655	248.49	8.48	493.29	0.03	50.01	1870.1	274.235	2147.02	0.947497	0	19979	3276	76952700	5970		1692.53	2.45898	0.104759	17.3058	0.805651	43.2	5.42802	2.28862	3.66347	21.3762	0.985301	0.961632	0.794959	12772.8	769527040	3935.21	13331
Shaanxi	2010	11638.5	731.25	255.23	8.94	531.5	0.14	59.19	2104.61	290.866	1867.6	0.997781	0	24005	2992	93012900	9781		2094.68	2.25345	0.0885745	17.3522	0.848085	43.2999	6.37052	2.28208	-3.5648	22.6742	0.992945	1.00487	0.803596	13590.1	785130944	3982.73	14880
Shaanxi	2011	13318	793.68	279.6	9.67	573.75	0.16	62.49	2095.67	324.155	1713.75	1.01445	0	28766	2908	114314800	11338	-1.2573	2569.88	2.10011	0.0513024	18.6136	0.901383	44.9701	6.46862	2.27446	-0.214845	23.6394	0.981572	1.03349	0.734341	14632.3	812343232	4005.03	16161
Shaanxi	2012	15774	895.44	287.01	10.11	586.5	0.09	65.97	2267.96	318.583	1502.24	0.951014	0	32203	3030	145766100	16627	-1.05754	2904.47	2.16705	0.0846696	19.4226	0.956904	46.22	6.53322	2.28976	0.549145	23.8584	0.959139	0.991529	0.29212	14726.7	862993216	4019.31	16744
Shaanxi	2013	17248	935.22	220.98	32.27	521.87	21.7	70.3	2230.64	306.671	1302.48	0.993084	0	35702	3317	183814400	18818	-0.920721	3245.03	2.28967	0.0992366	19.9229	0.987576	47.63	6.62197	2.31655	-1.5096	24.5712	0.997043	0.99603	0.334161	14850.3	940228416	4036.45	14919
Shaanxi	2014	18375.3	975.07	229.92	36.26	539.43	17.53	74.26	2249.6	296.908	1147.19	0.945823	0	39181	3402	212429000	20127	-0.825303	3587.52	2.43655	0.0670075	19.3861	1.00635	48.98	7.31773	2.3367	-0.00378208	25.2826	0.964629	0.980504	0.393029	14907.5	1032163392	4044.13	15317
Shaanxi	2015	18373.6	970.06	249.51	34.48	465.71	25.51	82.69	2101.1	312.408	1094.69	0.991008	0	43155	3261	250450800	25243	-0.707728	3967.87	2.52387	0.0916038	20.0736	1.0254	50.79	6.39496	2.36362	0.629898	25.8175	1.00331	0.987741	0.613989	15150.3	1147006208	3980.3	14514
Shaanxi	2016	19670.8	840.46	257.31	30.03	409.63	12.35	98.22	1823.86	314.535	1019.45	0.952459	1	46606	3523	283533300	25419	-0.609774	4313.5	2.76686	0.0411741	20.546	1.03864	52.7001	5.64983	2.39154	3.1906	25.2329	0.965152	0.986848	0.603457	15166	1278021632	3920.41	14845
Shaanxi	2017	20069.6	829.6	277.42	50	373.81	19.46	103.9	1853.57	329.946	975.361	0.976701	1	51030	3883	313280800	28246	-0.224352	4754.77	2.88907	0.0254492	20.3068	1.06061	54.6199	7.19194	2.42484	0.314367	24.9861	0.972141	1.00469	0.427516	15396.4	1407462272	3817.22	15200
Shaanxi	2018	19395.9	769.12	298.34	77.96	400.54	28.09	105.52	1864.17	310.568	854.859	0.963318	1	54763	3173.7	3.44609e+08	37393	0.507751	5127.67	2.94923	0.0194069	20.5881	1.09088	56.09	8.46521	2.44749	0.487714	24.818	0.937611	1.02742	0.343159	15338.6	1537062656	3738.58	15544
Shaanxi	2019	21548.8	750.78	305.88	91.12	377.11	8.51	112.86	1837.74	309.108	774.821	0.986794	1	60104	3265.18	3.79414e+08	41178	1.20476	5648.18	3.13007	0.0137333	20.1393	1.12711	57.45	10.868	2.43109	0.365935	23.0755	0.992702	0.994049	0.850269	15653.8	1676001408	3666.48	16001
Shandong	2009	34795.2	2922.57	640.91	35.41	1334.11	404.87	40.24	5142.9	152.146	4655.21	0.931357	0	12802	3814	24796000	1036		49.0459	0.279715	0.377266	38.1324	0.857564	34.8901	8.07931	2.29312	0.454814	54.6039	0.968559	0.961591	0.49458	3268.3	247960000	1406.62	5398
Shandong	2010	37327.9	3067.58	802.4	38.61	1448.12	1286.77	47.01	5593.4	169.295	4292.81	1.03323	0	15421	3793	30547300	1480		59.6241	0.232093	0.371436	37.2386	0.931257	36.1198	12.7074	2.27598	-3.85723	57.4489	1.02751	1.00556	0.4747	3527.46	253667296	1431.86	5829.85
Shandong	2011	38921	3314.77	806.41	39.66	1664.29	1466.6	52.86	5826.37	195.745	4063.72	1.00752	0	18846	3824	39658000	2088	-1.4174	73.288	0.0941822	0.218683	37.1866	1.00196	37.25	11.7038	2.30665	1.51222	58.6677	0.976045	1.03225	0.550303	3806.09	265908560	1205.9	6393.69
Shandong	2012	40233	3506.05	811.58	77.08	1814.34	1695.2	67.23	6271.5	200.772	3722.75	0.927941	0	21141	4369	51450000	3048	-1.28986	82.3646	0.0715161	0.391212	38.1888	1.05686	38.78	10.4181	2.31856	-0.201341	56.334	0.936442	0.990922	1.92811	3811.61	286878944	1226	6893.76
Shandong	2013	37683.4	3680.29	705.41	4.5	1262.92	2139.16	68.8	6766.01	206.965	3441.11	0.922333	0	23647	3916	65279000	3990	-1.08936	92.0792	0.0734081	0.302841	38.4009	1.10406	40.4998	10.5402	2.33657	0.492034	53.1866	0.927908	0.993992	1.83476	3819.22	318122432	1263.8	7286.72
Shandong	2014	39561.7	3761.51	705.32	4.57	1264.62	2472.46	74.96	7815.9	208.09	3192.34	0.919877	0	25724	3682	78841000	4350	-1.02603	100.014	0.0945394	0.270379	38.9895	1.13947	42.2801	8.14273	2.35343	0.806066	51.2775	0.939142	0.979487	1.94136	3797.43	358486976	1318.4	7521.45
Shandong	2015	40926.9	3703.55	726.02	98.5	1335.26	3247.01	82.32	8607.02	201.795	3077.74	0.874199	0	25946	4049	87542300	5716	-0.889586	100.018	0.104836	0.0618089	45.1196	1.1526	44.2402	7.55397	2.39417	3.27288	46.8842	0.889134	0.983203	1.68275	3530.2	404655296	1370.3	7488.5
Shandong	2016	40939.2	3718.36	739.35	115.23	1368.78	4511.42	98.61	10203.4	194.434	2814.67	0.935176	0	27396	4076	96639900	6383	-0.861499	105.439	0.111425	0.158865	45.6004	1.15754	46.0698	6.57026	2.40868	-1.35742	43.7438	0.947833	0.986647	1.86283	3456.65	455901024	1415.4	7299.93
Shandong	2017	38164.7	3392.38	809.13	123.56	1544.47	4686.43	131.06	11487.2	195.778	2668.48	1.00957	0	29103	4066	56963000	7977	-0.406231	111.483	0.0400873	0.102167	45.0399	1.15979	48.1201	4.44157	2.42275	0.265634	41.4369	1.00979	0.999779	1.75854	3547.07	462270304	1530.8	7503.63
Shandong	2018	42319.5	3509.52	690.08	120.27	1273.74	2376.4	156.33	13035.5	203.113	2506.3	1.02352	0	32178	3237.34	54741443	11976	0.333836	123.203	0.0411623	0.0829128	46.5472	1.16541	49.6899	4.90993	2.43068	0.111563	40.5701	1.00071	1.0228	2.07391	3692.82	463949600	1475.5	7822.54
Shandong	2019	43133	3619.44	707.02	125.92	1335.92	2096.32	189.98	13632.1	205.118	2352.73	1.00907	0	34707	3260.41	5.83544e+07	12876	0.983161	132.607	0.0649234	0.0559345	45.3254	1.18374	50.6999	4.36786	2.42866	0.139356	37.591	1.01849	0.990747	1.77869	3740.76	467249280	1515.8	7818.02
Shanghai	2009	5305.17	677.68	388.52	353.11	483.19	742.79	33.52	1937.18	202.58	1631.33	0.963223	0	33999	2193	61809400	5763		1099.98	3.15609	0.103632	11.3691	0.918712	55.1001	43.814	2.32786	0.53812	12.816	1.00088	0.962374	0.791816	12418.1	618094016	2069	8353.67
Shanghai	2010	5875.52	717.08	415.37	399.07	509.04	744.28	45.01	2126.5	221.265	1474.85	0.995763	0	40773	2290	79924600	10888		1344.45	2.61836	0.10218	11.2987	0.98971	57.0999	49.0857	2.31713	0.634399	12.6882	0.991294	1.00451	0.766238	13171.6	636120832	2114	9189.42
Shanghai	2011	6142	714.15	472.87	400.5	532.96	675.04	55.43	2134.69	251.685	1404.67	0.982746	0	47928	2306	99109000	14642	-0.524697	1640.29	2.23532	0.0795856	12.2682	1.04678	58.1099	51.7356	2.31349	7.05135	11.0006	0.949448	1.03507	0.728066	14008.1	665386176	2181	9980.23
Shanghai	2012	5703	673.17	517.35	402.74	568.99	640.15	64.38	2210.55	249.772	1237.06	0.946937	0	52959	2388	124399000	20685	-0.235899	1874.84	1.98146	0.117695	12.9144	1.10674	59.32	48.7531	2.31727	-0.0444979	10.0479	0.954207	0.99238	0.735039	14157.1	714553472	2202	10479.4
Shanghai	2013	5681.19	640.3	532.55	437.48	555.84	603.14	72.89	2611.76	240.255	1067.62	0.948912	0	58255	2570	153274000	25093	-0.0166315	2112.23	1.8381	0.170622	13.6368	1.17683	60.8	46.5983	2.32031	0.10341	9.72948	0.952582	0.996147	0.734247	14215.3	785142720	2210	10898.5
Shanghai	2014	4895.78	654.84	577.03	450.72	548.41	556.15	72.43	2242.07	275.711	1105.4	0.927328	0	63709	2627	181779000	24439	0.0233222	2369.93	1.7523	0.169921	13.2575	1.21115	61.9901	43.6924	2.32337	-1.72647	9.83602	0.944511	0.981808	0.777194	14336.2	874248320	2219	11794.4
Shanghai	2015	4728.13	630.75	607.69	511.45	561.87	540.23	77.41	2526.11	266.129	992.297	0.929217	0	67649	2704	213013800	39816	0.153614	2565.23	1.78434	0.166636	14.9204	1.23444	63.2199	39.2118	2.3437	0.172784	9.39257	0.94063	0.987867	0.844468	14155.5	986355392	2255	11862.8
Shanghai	2016	4625.62	596.95	637.85	585.82	562.2	581.46	79.04	2474.23	248.457	839.114	0.970351	0	74024	2758	232373500	49280	0.080334	2854.54	1.83831	0.0764171	14.4393	1.24303	64.3899	35.1809	2.35919	0.670621	9.03124	0.982361	0.987774	0.830233	14417	1105559552	2248	12036
Shanghai	2017	4577.84	592.31	662.63	652.3	550.38	672.44	83.23	2492.77	264.135	780.484	1.00431	0	83758	2854	261103000	48326	0.424407	3294.65	1.71112	0.0435531	13.8411	1.22362	65.7801	34.1197	2.38774	1.38765	9.40342	0.999491	1.00483	0.887735	15243.3	1227062784	2236	12554.7
Shanghai	2018	4420.62	621.28	494.01	701.64	439.49	658.22	93.49	2309.12	291.075	752.369	1.0084	0	94719	3238.41	292696463	77680	1.15382	3799.72	0.761971	0.0424324	12.4915	1.23173	66.98	32.0553	2.38984	1.53804	9.60613	0.981215	1.02771	0.768063	16090.3	1352618752	2222	13131
Shanghai	2019	4238.28	634.82	493.87	753.68	449.3	658.32	99.4	2597.22	310.428	733.411	1.06151	0	102722	3193.27	3.10258e+08	70493	1.78919	4186.47	0.751274	0.0301572	11.997	1.25236	67.87	31.4738	2.40329	1.20518	6.9905	1.06613	0.995673	0.716823	16375.5	1476835328	2210	13718.3
Shanxi	2009	27761.9	2438.39	262.41	16.28	506.67	12.06	13.76	0	229.565	5952.36	0.954746	0	10814	3217	24509900	1556		275.156	0.236704	0.231998	35.5815	0.467628	29.89	4.08123	2.31618	0.766458	72.2614	0.992831	0.96164	0.61883	3856.7	245099008	2322.46	7566
Shanxi	2010	29865.1	2589.22	228.35	14.64	474.38	12.25	28.93	0	231.373	5120	0.995673	0	12882	3266	29457800	2377		317.68	0.442602	0.150652	36.1027	0.530037	33.81	4.71393	2.33032	0.700163	67.2737	0.989735	1.006	0.5808	4006.21	250244480	2057.63	8175.43
Shanxi	2011	33479	2558.55	216.88	15.18	488.64	12.6	31.93	0	255.804	4555.23	0.97683	0	16024	3502	51015500	2481	-1.42164	401.942	0.5928	0.235005	40.0563	0.578187	35.03	5.62146	2.34858	0.667474	61.0842	0.947621	1.03082	0.686235	4314.01	273336544	1792.8	9067.85
Shanxi	2012	34551	2938.55	224.61	18	498.08	1.2	37.39	0	279.902	4151.5	0.96628	0	18947	3324	78090500	3790	-1.28222	495.199	0.459857	0.184899	40.8721	0.63981	36.3	6.20891	2.34118	0.643453	52.5925	0.97492	0.991138	0.554483	4583.62	318165184	1825.82	8604.19
Shanxi	2013	36636.5	2145.59	215.87	20.49	516.02	0.99	45.08	0	289.814	3634.89	0.960859	0	22089	3406	73736000	4692	-1.05327	598.234	0.447982	0.245277	38.6633	0.70815	37.8899	6.43943	2.35158	0.542551	46.1527	0.967411	0.993227	0.524236	4822.45	354102368	1864.21	9298.54
Shanxi	2014	37587.4	2177.69	202.32	20.93	497.55	2.24	50.35	0	279.284	3044.6	0.95259	0	25101	2393	90258000	6254	-0.933742	700.876	0.311824	0.201421	38.6216	0.743541	40.2399	7.21306	2.3301	17.0088	36.9789	0.973876	0.978142	0.448371	5007.45	400632416	1909.69	9708.78
Shanxi	2015	37115.1	2083.45	208.48	26.51	517.22	0.61	64.92	0	276.66	2624.61	0.972696	0	28547	2396	109455400	8508	-0.815483	819.52	0.247818	0.10154	37.3731	0.759709	42.9601	7.22131	2.30645	0.286208	28.4985	0.988842	0.983671	0.475958	5197.98	461420512	1946.65	9344.21
Shanxi	2016	35621	2198.1	228.29	26.96	536.11	0.6	69.35	0	293.302	2487.21	0.932246	1	31589	2182	132040000	8561	-0.776636	929.885	0.544901	0.0482546	36.145	0.802555	45.5599	3.21042	2.30526	0.424826	23.493	0.94577	0.9857	0.403536	5262.51	538514624	1859	9605.8
Shanxi	2017	42942.3	1958.74	257.71	32.29	560.46	0.47	74.9	0	288.848	2123.04	0.97631	1	35988	2302	152880100	9861	-0.313645	1088.62	0.409111	0.03922	33.9021	0.833815	47.7599	4.05062	2.33591	0.621216	20.0359	0.971881	1.00456	0.494806	5509.6	619286336	1881	9845.6
Shanxi	2018	48940.1	2385.72	235.24	36.26	489.26	0.54	75.21	0	267.06	1739.44	0.977048	1	40271	2412.22	1.77035e+08	16061	0.576551	1238.63	0.262249	0.0430695	32.7598	0.896913	49.54	3.27692	2.36051	0.767737	17.1708	0.949171	1.02937	0.424615	5698.8	705610048	1886	10035.9
Shanxi	2019	51331.6	2526.53	247.64	45.69	500.2	0.48	91.7	0	272.586	1625.5	0.959592	1	43727	2222.18	1.78806e+08	21292	1.4794	1361.95	0.279271	0.0534143	35.4739	0.964397	51.48	2.70199	2.37192	0.809644	14.0522	0.965463	0.993919	0.44177	5747.41	781864576	1888	10423.3
Sichuan	2009	12147.4	1121.99	462.92	155.07	538.46	13.34	126.99	315.68	611.149	4768.76	0.915387	0	29611	1922	122926000	10578		679.369	15.0225	0.153376	20.9305	1.34163	60.3499	33.5452	2.28729	-291.785	17.7166	0.948762	0.964822	1.73329	12815.7	1229260032	2277.1	18172.5
Sichuan	2010	11520.4	1353.64	541.82	173.31	525.1	62.82	175.26	351.76	669.483	4817.7	0.935138	0	31888	1814	157936400	14424		748.028	12.488	0.106293	22.9976	1.37646	62.1029	39.3184	2.27176	-1.95342	17.1226	0.928604	1.00704	1.92125	12598.6	1264097664	2317.5	19856.4
Sichuan	2011	11454	1438.85	642.08	206.24	576.52	70.45	156.08	361.75	711.408	4349.81	1.01839	0	37353	1712	177263000	16748	-0.58576	885.367	7.75591	0.0709462	23.8818	1.42612	64.05	37.926	2.27452	0.769849	17.4351	0.986265	1.03257	2.00724	13455.2	1303673344	2364.9	21492.1
Sichuan	2012	11872	1562.85	700	205.44	643.4	75.21	153	351.47	732.725	4105.23	0.95794	0	40778	1624	218363000	18825	-0.375259	968.952	8.75972	0.0669225	25.5403	1.47611	65.6501	36.8134	2.29263	0.0214911	15.7038	0.965495	0.992175	2.10742	13484	1374877568	2423.8	22313.9
Sichuan	2013	11678.5	1760.13	818.47	239.76	754.04	87.9	148.3	306.49	696.767	3627.33	0.971435	0	43956	1663	251077000	19412	-0.193326	1042.26	6.97459	0.144157	27.0575	1.54822	66.4499	36.9095	2.31537	0.103422	12.2613	0.974113	0.997251	1.68373	13350.1	1468618112	2518.9	20499.6
Sichuan	2014	11045.4	1863.88	829.84	250.54	748.57	125.72	165.17	865.4	696.288	3476.97	0.958034	0	45915	1615	247308000	17407	-0.146629	1085.86	5.76606	0.190847	25.3699	1.61794	67.05	34.9685	2.3487	0.152111	11.557	0.973088	0.984529	1.85707	13167.3	1550729728	2562.2	20585.7
Sichuan	2015	9288.9	1853.31	894.98	278.18	814.78	135.68	170.98	989.56	683.153	3380.22	1.00667	0	46482	1590	179178900	22275	-0.0912912	1088.05	2.10922	0.0939869	22.1749	1.63877	68.05	29.5689	2.38386	-0.0208403	11.6614	1.02095	0.986013	1.72864	12926.8	1566915328	2409.9	20217.3
Sichuan	2016	8869.49	1636.36	940.07	308.81	800.93	155.44	181.57	902.77	686.9	3368.4	1.04783	0	47069	1485	66922500	22246	-0.0479276	1093.09	3.00331	0.0950611	22.4468	1.64225	68.8699	28.1935	2.43371	-0.558399	14.4819	1.06428	0.98455	1.71922	12978.4	1478629888	2301.2	19677
Sichuan	2017	7855.88	1643.7	968.07	315.23	817.36	159.77	198.91	956.37	705.519	3252.29	1.03447	0	50221	1770	64447000	23529	0.30208	1155.72	8.25906	0.0601441	22.4931	1.62894	69.49	30.9983	2.44067	-0.759038	15.5025	1.03407	1.00039	1.23991	13249.6	1394208768	2284.7	20060.9
Sichuan	2018	7495.78	1165.88	874.13	209.47	902.12	33.33	237	719.82	749.082	3186.16	1.03701	0	54657	1782.34	66509304	31264	0.77385	1242.47	4.38613	0.0294498	22.7036	1.61408	70.2601	32.2563	2.44323	-1.47597	16.3349	1.01219	1.02452	0.97098	13598.2	1317741952	2260.6	20779
Sichuan	2019	7713.47	1302.68	916.97	214.2	912.92	50.06	254.38	1010.17	818.498	3293.06	1.00549	0	58019	1806.81	6.69749e+07	35738	1.24839	1307.03	3.57422	0.048902	23.1142	1.62918	71.21	29.2312	2.44351	3.07394	14.9259	1.02042	0.985368	1.04989	13639.5	1247280256	2238.4	22103
Tianjin	2009	4119.65	868.65	181.03	20.73	303.57	94.65	18.12	844.64	132.882	1997.87	0.927602	0	23346	1637	53179185	4108		543.722	3.46703	0.106367	19.4264	1.05561	51.5901	7.92101	2.37174	0.679349	30.8103	0.964619	0.961626	0.818709	6651.2	531791840	1513	4398.56
Tianjin	2010	4806.79	663.91	205.12	21.4	333.54	143.69	22.93	1566.79	146.362	1814.71	0.954057	0	28084	1860	65977800	7847		662.739	2.5538	0.096093	21.19	1.13949	53.0202	10.4305	2.3896	0.793317	27.5569	0.950914	1.0033	0.898632	6881.65	545360576	1551.03	4987.34
Tianjin	2011	5262	709.48	222.57	24.53	360.66	149.96	26.02	1754.02	167.198	1645.45	1.00895	0	34864	1830	76858700	10614	-1.26005	851.398	3.70304	0.048601	25.2947	1.22792	54.98	18.5654	2.39382	0.963305	23.5793	0.972264	1.03773	0.925837	7448.42	564089856	1587.04	5516.15
Tianjin	2012	5298	882.72	253.75	29.41	378.17	122.33	32.58	1544.62	163.087	1406.48	0.951761	0	39180	1832	93800000	15858	-1.08098	983.324	1.91855	0.0329669	26.2721	1.33513	56.64	28.9639	2.39049	3.34806	20.6235	0.957948	0.993541	0.383601	7482.16	595155648	1605.89	5834.84
Tianjin	2013	5278.67	955.48	212.24	56.12	324.65	86.93	37.79	1759.15	138.652	1064.29	0.941562	0	43527	1847	112050300	18983	-0.853763	1117.19	1.9698	0.0605486	23.5061	1.39522	58.2899	32.6556	2.3958	0.140987	18.1242	0.943953	0.997466	0.894494	7485.58	639293120	1618.69	6225.92
Tianjin	2014	5027.28	954.39	226.82	59.85	334.43	78.2	45.49	1603.17	147.606	1009.35	0.956598	0	48311	1872	122854000	18206	-0.717726	1268.13	1.77829	0.0343852	22.596	1.42491	59.7401	40.0865	2.40126	2.94771	16.7932	0.972306	0.983845	1.2337	7576.87	688603712	1632.12	6603.61
Tianjin	2015	4538.83	904.69	263.73	65.78	353.43	94.14	63.98	1616.72	148.055	923.004	0.935442	0	52480	1904	143532400	29408	-0.508845	1403.83	1.46457	0.0373337	23.6402	1.4443	61.47	28.9149	2.41751	0.372812	14.8629	0.945338	0.989532	1.40899	7487.29	754126912	1647.41	6924.77
Tianjin	2016	4230.16	887.29	274.49	82.02	370.35	45.33	74.53	1433.6	145.966	809.887	0.971871	1	58327	1953	160481000	35472	-0.476749	1596.9	1.02838	0.0206077	22.2039	1.43215	63.3299	23.1276	2.43189	0.662976	12.7404	0.983214	0.988463	1.24144	7599.52	830584960	1658.32	7099.71
Tianjin	2017	3875.61	808.7	273.47	101.5	352.32	40.68	83.31	1624.85	146.29	729.035	0.984322	1	64171	2017	174406000	29399	-0.0418627	1793.79	0.760574	0.0302506	21.6098	1.44338	65	22.4096	2.45146	1.05497	12.7093	0.978572	1.00588	1.19618	7741.16	904535296	1659.33	7251.59
Tianjin	2018	3832.89	867.23	273.65	108.92	326.06	46.99	104.03	1688.23	133.876	620.117	0.982114	1	68460	2026.42	1.86614e+08	37831	0.773878	1935.59	0.996282	0.0227236	21.0338	1.46254	66.6099	24.2203	2.4627	1.94216	12.1736	0.955664	1.02768	1.41501	7857.09	974328384	1663.23	7452.72
Tianjin	2019	3766.11	903.99	284.46	110.58	316.92	50	110.61	1693.35	134.424	569.455	0.996737	1	74337	2011.65	1.97251e+08	37636	1.4058	2130.63	0.691227	0.0158695	20.536	1.47522	68.24	24.5332	2.47067	4.40342	11.2911	1.00454	0.992227	1.42035	8081.99	1040920832	1668.16	7687.25
Xinjiang	2009	7417.71	528.24	121.87	31.4	331.7	22.37	67.93	1997.9	279.557	3495.42	0.946488	0	21485	5530	65533900	4788		648.081	1.29016	0.25757	23.0268	1.36088	43.4999	7.17913	2.30972	-3.56112	30.5358	0.983626	0.962244	0.843709	7997.8	655339008	2060	8044
Xinjiang	2010	8106.35	648.21	131.17	33.33	363.72	14.95	80.15	2308.44	331.122	3363.28	1.04474	0	26388	5506	77441700	7980		803.325	1.25146	0.341826	22.5372	1.46104	45.7601	8.32104	2.29256	98.2626	27.157	1.04044	1.00413	0.874082	8643.72	667169920	2083	8288
Xinjiang	2011	9745	880.23	138.84	37.32	390.52	2.4	95.02	2598.46	366.667	3011.62	1.03016	0	32467	5821	94311000	10097	-0.865706	1005.86	1.24922	0.194863	24.0722	1.58088	47.3501	7.77027	2.27236	28.6999	25.5463	0.994902	1.03543	0.959545	9451.18	689075328	2087	9107.48
Xinjiang	2012	12028	1011.07	154.63	45.34	433.35	8.06	101.95	2594.85	422.151	2985	0.970538	0	37453	5483	120445000	13176	-0.672604	1179.52	1.31053	0.19181	23.5024	1.72062	49.7101	6.60559	2.2758	0.477618	76.2067	0.977966	0.992406	2.09568	9784.62	729914240	2091	9914.53
Xinjiang	2013	14205.5	1110.05	209.36	22.93	545.89	13.19	127.41	2560.76	447.686	2814.68	0.955436	0	41906	5541	148841000	18069	-0.503228	1334.88	1.43213	0.262528	23.0429	1.80705	51.5699	7.83741	2.28672	0.0736954	70.2734	0.95917	0.996106	1.89105	9958.71	789451392	2090	10610.5
Xinjiang	2014	16088	1073.73	215.84	22.57	561.52	6.22	169.87	2693.05	471.701	2710.54	0.939555	0	45610	5474	171919000	20290	-0.38772	1469.21	1.47391	0.192201	22.7697	1.84426	53.0099	9.65922	2.30017	-0.297096	64.076	0.956295	0.982495	1.42366	9941.68	861769472	2101	11222.5
Xinjiang	2015	17359.3	748.59	254.5	27.98	637.14	1.76	145.84	2489.49	465.712	2601.92	0.905846	0	46654	4031	185822400	22963	-0.249713	1513.81	1.60807	0.156388	24.4489	1.81617	54.74	10.6128	2.33716	-0.526114	55.5017	0.918435	0.986292	1.54254	9494.15	941001344	2107	11746
Xinjiang	2016	18985	804.43	276.02	28.18	651.13	0.99	132.38	2452.8	476.558	2502.17	0.944603	0	49341	4240	208252500	24587	-0.172615	1619.16	1.74788	0.102339	23.0464	1.74832	56.39	10.4442	2.35426	5.05796	51.4252	0.957241	0.986798	1.20841	9397.73	1032449536	2111	12146.5
Xinjiang	2017	20369.9	1003.89	285.44	75.96	647.78	0.32	124.95	2532	485.154	2259.32	1.0033	0	55216	4101	234682000	25777	0.217962	1840.51	1.85334	0.0802262	22.5077	1.71773	58.0699	12.6408	2.36683	0.0355965	48.8585	0.998366	1.00494	1.33225	9828.97	1127878272	2111	12548.5
Xinjiang	2018	21790	995.29	297.83	66.3	577.68	0.48	130.85	2404.54	473.534	1977.84	0.995409	0	61115	4450.16	258619564	33089	1.13547	2062.56	1.89273	0.0700761	22.1471	1.71483	59.65	14.7332	2.37867	-0.595096	46.4179	0.967413	1.02894	1.32709	10137.7	1223024896	2112	12900.4
Xinjiang	2019	23702.1	1016.41	307.42	61.44	591.8	0.76	131.09	2376.51	512.553	1987.17	0.980243	0	65506	5139.62	2.64826e+08	36417	1.71262	2229.36	2.06728	0.11422	22.1707	1.75761	61.2799	13.649	2.38892	-1.05371	36.5951	0.98865	0.991496	1.35222	10303.3	1308621056	2114	13478.1
Yunnan	2009	8885.61	1276.33	193.27	37.24	437.7	5.16	4.52	0.07	36.5859	3893.36	0.924484	0	16907	2189	8005100	124		6.42638	1.56291	0.313279	51.7984	0.479096	41.9002	4.26554	2.38672	34.6527	24.8308	0.959497	0.96351	0.836479	939.7	80051000	303.26	2573.44
Yunnan	2010	9349.4	1231.21	232.49	47.44	562.04	5.62	3.64	0.06	36.6631	3204.26	1.02005	0	20418	2320	9674400	175		7.91363	1.29746	0.0851879	64.9712	0.498696	44.7193	4.66778	2.38	-0.0572395	22.0164	1.01245	1.0075	1.00164	1009.89	81684544	307.65	2814.57
Yunnan	2011	9664	1218.44	250.34	51.12	609.84	2.59	4.2	0.02	42.5572	3105.46	0.995933	0	24233	2487	14356000	217	-1.07059	9.50691	0.79618	0.203284	70.5976	0.524648	46.5299	4.35402	2.37347	0.0903285	20.6298	0.967114	1.0298	0.944971	1075.14	86826656	309.18	3145.28
Yunnan	2012	9850	1338.87	287.51	56.06	650.89	2.61	4.3	0.02	50.3691	3295.33	0.928344	0	26839	2674	18834000	319	-0.843567	10.6339	0.849844	0.143148	75.8292	0.555166	47.8494	4.7802	2.36631	0.321966	17.9645	0.93763	0.990096	1.23966	1078.4	95155176	310.89	3475.88
Yunnan	2013	9783.09	1347.57	280.01	63.73	559.81	3.24	4.27	0.03	55.6892	3250.4	0.933255	0	30005	2924	23611000	376	-0.814072	11.9787	0.338777	0.177762	71.6775	0.583187	49.2907	5.0706	2.36357	0.643216	17.3402	0.939674	0.993169	1.02794	1090.95	106593904	314.21	3768.16
Yunnan	2014	8674.67	1133.78	297.74	77.3	569.13	3.82	4.63	0.04	51.5785	2791.5	0.916065	0	32218	2604	28612000	467	-0.795167	12.9701	0.166561	0.403247	72.9247	0.595486	50.8403	5.71123	2.37944	-9.93347	16.9739	0.934853	0.979903	1.18595	1077.41	121060000	317.3	3991.7
Yunnan	2015	7712.85	879.33	312.95	90.39	582.87	2.51	6.34	0.03	46.27	2300.84	0.941451	0	34883	2692	32106300	894	-0.814148	14.3444	0.170344	0.245364	75.3436	0.613518	51.6707	5.99138	2.41377	1.16141	17.989	0.960337	0.980333	0.969739	1083.77	137667552	321.41	4124.97
Yunnan	2016	7461.18	912.09	340.03	102.96	601.52	1.11	7.71	0.04	54.9728	2434.36	0.994033	0	38968	2710	35280500	1154	-0.848067	16.4625	0.0439741	0.426219	67.5228	0.620275	53.5498	4.49802	2.41985	0.725762	18.7723	1.00819	0.98596	0.996837	1128.93	155586880	324.28	4101.36
Yunnan	2017	7211.26	951.31	344.74	113.82	607.53	0.57	9.69	401.96	51.6189	2093.99	0.9775	0	42211	2777	38199000	1319	-0.383414	17.9776	0.0502051	0.0620047	62.0843	0.639932	55.4505	1.79607	2.41077	0.414358	19.2094	0.972758	1.00488	1.1711	1149.59	172426416	326.97	4193.1
Yunnan	2018	7402.33	1064.75	426.64	122.56	628.65	1.77	13	1010.03	49.9943	1819.3	1.00373	0	46854	2803.89	40987527	2441	0.58155	20.1212	0.01074	0.0841273	59.9501	0.67121	57.2692	1.75109	2.40688	-0.0231781	18.4361	0.972403	1.03222	1.00908	1196.57	188553920	329.26	4364.22
Yunnan	2019	7532.73	1120.29	467.34	127.65	673.37	0.23	16.47	1086.58	49.1003	1669.47	0.993901	0	49976	2958.35	4.30369e+07	2744	1.18187	21.5657	0.158842	0.132273	63.3671	0.713559	58.7797	1.2779	2.40235	-0.0300316	17.0772	1.00204	0.991882	1.83249	1207.01	203933536	330.2	4235.23
Zhejiang	2009	13276.2	504.51	508.62	62.9	897.23	289.53	19.3	2505.8	310.231	4297.49	0.885382	0	18871	4321	50288000	4354		155.81	2.23508	0.13758	26.0114	1.1806	55.5001	15.3574	2.17555	-1.10243	27.298	0.919537	0.962856	1.96813	7218.9	502880000	1877	10466.7
Zhejiang	2010	13949.9	443.09	586.7	70.42	958.33	330.48	31.81	2835.41	336.94	4055.47	0.974068	0	21694	5239	64958500	5903		180.465	2.16857	0.0595722	27.1207	1.23652	55.6607	20.7896	2.19	-1.49874	27.5614	0.968248	1.00601	1.99045	7438.05	516339392	2102	11139.3
Zhejiang	2011	14776	470	647.76	74.75	958.44	370.29	43.88	2939.77	361.564	3639.29	1.01519	0	26093	5146	74754000	7808	-1.20871	215.173	2.11157	0.101551	28.1236	1.29429	56.49	25.0438	2.16383	0.637846	23.8027	0.983652	1.03207	2.02201	8020.16	532859584	2066	12118.5
Zhejiang	2012	14374	451.42	706.16	80.07	938.9	328.67	48.08	2732.59	378.507	3436.04	0.956841	0	29352	5054	96947000	12107	-1.05379	237.229	2.23484	0.0356645	28.7906	1.34479	56.88	21.5408	2.15225	1.09668	19.5981	0.965404	0.99113	1.18558	8180.91	566725632	2039	12757.8
Zhejiang	2013	14161.3	446.18	706.14	92.15	946.63	328.49	56.72	2853.65	353.941	2987.07	0.9664	0	32068	4922	114531000	14673	-0.845241	252.953	2.41125	0.174686	28.4341	1.39089	58.0401	20.321	2.13229	-5.66763	16.2786	0.971422	0.99483	0.879087	8178.22	612620928	1997	11853.3
Zhejiang	2014	13824.4	465.07	710.38	103.76	932.06	339.38	78.16	2731.81	358.881	2948.71	0.941892	0	33464	4946	98290000	13490	-0.604137	256.994	2.56795	0.1459	28.2169	1.42877	59.2201	19.6339	2.15746	1.0939	12.2803	0.961523	0.979583	1.00229	7977.45	639913024	1946	11954.9
Zhejiang	2015	13826.1	427.59	754.05	113.52	968.37	326.26	80.35	2846.84	342.315	2928.27	0.917587	0	32759	5504	101829500	16526	-0.585563	241.674	2.90308	0.165437	34.394	1.4565	60.4701	11.1952	2.20006	1.23491	7.79869	0.932458	0.984052	1.00939	7269.74	668604992	1825	11104
Zhejiang	2016	13948.5	329.47	796.92	127.4	881.91	381.29	87.78	2667.35	353.85	2974.78	0.951197	0	34025	5244	106483500	16052	-0.564673	242.026	3.24902	0.146119	35.5388	1.48397	61.0901	9.23566	2.2272	80.9448	7.00955	0.966604	0.984061	0.983148	7085.47	699278080	1776	11070
Zhejiang	2017	14262	320.17	858.97	147.81	831.97	398.32	104.93	3038.65	358.632	2912.63	0.955737	0	35887	5515	110797000	16342	-0.240442	246.204	3.20039	0.0740843	37.6925	1.52427	61.9	10.3918	2.23251	-0.320912	5.71943	0.954111	1.0017	1.00779	6919.3	727603648	1699	11258
Zhejiang	2018	14180.1	323.05	862.2	163.65	761.97	304.08	134.91	2769.88	337.031	2623.52	0.981554	0	38199	5476.33	110797000	17375	0.219135	252.092	3.02385	0.0569344	36.4049	1.58702	63.4599	13.6182	2.25751	0.172847	5.95452	0.957121	1.02553	1.18984	6908.23	750178432	1635	11435.9
Zhejiang	2019	13676.9	302.02	789.2	176.37	730.48	303.79	147.2	3472.3	354.255	2615.5	1.0316	0	41156	5497.84	117444820	17452	0.692099	261.914	0.276687	0.0235152	37.0009	1.66544	64.62	13.8071	2.26121	0.959487	3.47717	1.03838	0.993479	2.14544	7003.4	775315456	1551	11613.9
